# Supplementary material for: Thio­phene-2-carbaldehyde azine
Source: Acta Crystallogr Sect E Struct Rep Online. 2013 May 18;69(Pt 6):o916. doi: 10.1107/S1600536813013275 (PMC3685067; doi:10.1107/S1600536813013275)
Supplement: Supplementary file 1 [file e-69-0o916-sup1.cif]

##############################################################################
#                                                                            #
# This CIF contains the data in a paper accepted for publication in          #
# Acta Crystallographica Section E. It conforms to the requirements of       #
# Notes for Authors for Acta Crystallographica Section E, and has been       #
# peer reviewed under the auspices of the IUCr Commission on Journals.       #
#                                                                            #
# Full details of the Crystallographic Information File format               #
# are given in the paper "The Crystallographic Information File (CIF):       #
# a New Standard Archive File for Crystallography" by S. R. Hall, F. H.      #
# Allen and I. D. Brown [Acta Cryst. (1991), A47, 655-685].                  #
#                                                                            #
# The current version of the core CIF dictionary is obtainable from          #
# ftp://ftp.iucr.org/pub/cif_core.dic.                                       #
#                                                                            #
# Software is freely available for graphical display of the structure(s)     #
# in this CIF. For information consult the CIF software page                 #
# http://www.iucr.org/resources/cif/software.                                #
#                                                                            #
# This file may be used for bona fide research purposes within the           #
# scientific community so long as proper attribution is given to the journal # 
# article from which it was obtained.                                        #
#                                                                            #
##############################################################################
data_global
_audit_creation_method     'APEX2 v2010.7-0'
_journal_date_recd_electronic     2013-03-14
_journal_date_accepted     2013-05-14
_journal_name_full     'Acta Crystallographica, Section E'
_journal_year     2013
_journal_volume     69
_journal_issue      6
_journal_page_first     o916
_journal_page_last     o916
_journal_paper_category     QO
_journal_paper_doi     10.1107/S1600536813013275
_journal_coeditor_code     ZP2003
_publ_contact_author_name     'David K. Geiger'
_publ_contact_author_address
;
Department of Chemistry
State University of New York-College at Geneseo
1 College Circle
Geneseo, NY 14454
USA
;
_publ_contact_author_email     'geiger@geneseo.edu'
_publ_contact_author_fax     '585-245-5228'
_publ_contact_author_phone     '585-245-5452'
_publ_section_title
;
Thiophene-2-carbaldehyde azine
;
loop_
    _publ_author_name
    _publ_author_footnote
    _publ_author_address
    'Geiger, David K.' .
;
Department of Chemistry
State University of New York-College at Geneseo
1 College Circle
Geneseo, NY 14454
USA
;
    'Geiger, H. Cristina' .
;
Department of Chemistry
State University of New York-College at Geneseo
1 College Circle
Geneseo, NY 14454
USA
;
    'Szczesniak, Laura M.' .
;
Department of Chemistry
State University of New York-College at Geneseo
1 College Circle
Geneseo, NY 14454
USA
;
data_I
_chemical_name_systematic
;
(1<i>E</i>,2<i>E</i>)-Bis[(thiophen-2-yl)methylidene]hydrazine
;
_chemical_name_common
;
Thiophene-2-carbaldehyde azine
;
_chemical_formula_moiety     'C10 H8 N2 S2'
_chemical_formula_sum     'C10 H8 N2 S2'
_chemical_formula_iupac     'C10 H8 N2 S2'
_chemical_formula_weight     220.30
_chemical_melting_point     420
_space_group_crystal_system     monoclinic
_space_group_name_H-M_alt     'P 21/n'
_space_group_name_Hall     '-P 2yn'
loop_
    _space_group_symop_operation_xyz
    'x, y, z'
    '-x+1/2, y+1/2, -z+1/2'
    '-x, -y, -z'
    'x-1/2, -y-1/2, z-1/2'
_cell_length_a     9.681(2)
_cell_length_b     11.399(3)
_cell_length_c     9.694(2)
_cell_angle_alpha     90
_cell_angle_beta     100.850(9)
_cell_angle_gamma     90
_cell_volume     1050.6(5)
_cell_formula_units_Z     4
_cell_measurement_reflns_used     1222
_cell_measurement_theta_min     2.7848
_cell_measurement_theta_max     21.4482
_cell_measurement_temperature     200.(2)
_exptl_crystal_description     prism
_exptl_crystal_colour     yellow
_exptl_crystal_size_max     0.500
_exptl_crystal_size_mid     0.200
_exptl_crystal_size_min     0.200
_exptl_crystal_density_diffrn     1.393
_exptl_crystal_density_meas     ?
_exptl_crystal_density_method     'not measured'
_exptl_crystal_F_000     456
_exptl_absorpt_coefficient_mu     0.466
_exptl_absorpt_correction_type     multi-scan
_exptl_absorpt_process_details     '(SADABS; Bruker, 2010)'
_exptl_absorpt_correction_T_min     0.69
_exptl_absorpt_correction_T_max     0.91
_exptl_special_details
;
;
_diffrn_ambient_temperature     200.(2)
_diffrn_radiation_type     MoK\a
_diffrn_radiation_wavelength     0.71073
_diffrn_radiation_monochromator     'doubly curved silicon crystal'
_diffrn_measurement_device_type     'Bruker SMART X2S CCD'
_diffrn_measurement_method     '\w scans'
_diffrn_detector_area_resol_mean     8.3330
_diffrn_reflns_number     7000
_diffrn_reflns_av_R_equivalents     0.0730
_diffrn_reflns_av_sigmaI/netI     0.0753
_diffrn_reflns_theta_min     1.79
_diffrn_reflns_theta_max     25.35
_diffrn_reflns_theta_full     25.35
_diffrn_measured_fraction_theta_max     0.986
_diffrn_measured_fraction_theta_full     0.986
_diffrn_reflns_limit_h_min     -11
_diffrn_reflns_limit_h_max     11
_diffrn_reflns_limit_k_min     -12
_diffrn_reflns_limit_k_max     13
_diffrn_reflns_limit_l_min     -11
_diffrn_reflns_limit_l_max     11
_refine_special_details
;
Refinement of <i>F</i>^2^ against ALL reflections. The weighted <i>R</i>-factor
<i>wR</i> and goodness of fit <i>S</i> are based on <i>F</i>^2^, conventional
<i>R</i>-factors <i>R</i> are based on <i>F</i>, with <i>F</i> set to zero for
negative <i>F</i>^2^. The threshold expression of <i>F</i>^2^ >
\s(<i>F</i>^2^) is used only for calculating <i>R</i>-factors(gt) <i>etc</i>.
and is not relevant to the choice of reflections for refinement.
<i>R</i>-factors based on <i>F</i>^2^ are statistically about twice as large
as those based on <i>F</i>, and <i>R</i>- factors based on ALL data will be
even larger.
;
_reflns_number_total     1890
_reflns_number_gt     1349
_reflns_threshold_expression     I>2\s(I)
_refine_ls_structure_factor_coef     Fsqd
_refine_ls_matrix_type     full
_refine_ls_R_factor_all     0.0860
_refine_ls_R_factor_gt     0.0591
_refine_ls_wR_factor_gt     0.1377
_refine_ls_wR_factor_ref     0.1557
_refine_ls_goodness_of_fit_ref     0.991
_refine_ls_restrained_S_all     0.991
_refine_ls_number_reflns     1890
_refine_ls_number_parameters     128
_refine_ls_number_restraints     0
_refine_ls_hydrogen_treatment     constr
_refine_ls_weighting_scheme     calc
_refine_ls_weighting_details
         'calc w=1/[\s^2^(Fo^2^)+(0.0825P)^2^+0.0000P] where P=(Fo^2^+2Fc^2^)/3'
_atom_sites_solution_hydrogens     geom
_atom_sites_solution_primary     direct
_atom_sites_solution_secondary     difmap
_refine_ls_shift/su_max     0.000
_refine_ls_shift/su_mean     0.000
_refine_diff_density_max     0.609
_refine_diff_density_min     -0.284
_refine_ls_extinction_method     none
_refine_ls_extinction_coef     ?
loop_
    _atom_type_symbol
    _atom_type_description
    _atom_type_scat_dispersion_real
    _atom_type_scat_dispersion_imag
    _atom_type_scat_source
    C C 0.0033 0.0016 'International Tables Vol C Tables 4.2.6.8 and 6.1.1.4'
    H H 0.0000 0.0000 'International Tables Vol C Tables 4.2.6.8 and 6.1.1.4'
    N N 0.0061 0.0033 'International Tables Vol C Tables 4.2.6.8 and 6.1.1.4'
    S S 0.1246 0.1234 'International Tables Vol C Tables 4.2.6.8 and 6.1.1.4'
_computing_data_collection     'APEX2 (Bruker, 2010)'
_computing_cell_refinement     'SAINT (Bruker, 2010)'
_computing_data_reduction     'SAINT (Bruker, 2010)'
_computing_structure_solution     'SHELXS97 (Sheldrick, 2008)'
_computing_structure_refinement     'SHELXL97 (Sheldrick, 2008)'
_computing_molecular_graphics
                  'PLATON (Spek, 2009) and Mercury (Macrae <i>et al.</i>, 2008)'
_computing_publication_material     'publCIF (Westrip, 2010)'
loop_
    _atom_site_type_symbol
    _atom_site_label
    _atom_site_fract_x
    _atom_site_fract_y
    _atom_site_fract_z
    _atom_site_U_iso_or_equiv
    _atom_site_adp_type
    _atom_site_calc_flag
    _atom_site_refinement_flags
    _atom_site_occupancy
    _atom_site_disorder_assembly
    _atom_site_disorder_group
    S S1 -0.15035(15) 0.24362(18) -0.24483(16) 0.0462(4) Uani d . 1 . .
    S S2 -0.25404(15) 0.26513(11) 0.35231(15) 0.0486(5) Uani d . 1 . .
    N N1 -0.0295(4) 0.0438(3) -0.0474(4) 0.0442(12) Uani d . 1 . .
    N N2 -0.0495(4) 0.4567(3) 0.4718(4) 0.0446(13) Uani d . 1 . .
    C C1 -0.0425(5) 0.1418(4) 0.0133(5) 0.0432(14) Uani d . 1 . .
    H H1 -0.0153 0.147 0.1125 0.052 Uiso calc R 1 . .
    C C2 -0.0969(5) 0.2439(3) -0.0643(6) 0.0361(13) Uani d . 1 . .
    C C3 -0.1093(6) 0.3536(4) -0.0119(6) 0.0484(14) Uani d . 1 . .
    H H3 -0.084 0.3726 0.085 0.058 Uiso calc R 1 . .
    C C4 -0.1644(5) 0.4370(4) -0.1182(6) 0.0540(15) Uani d . 1 . .
    H H4 -0.1815 0.5171 -0.1002 0.065 Uiso calc R 1 . .
    C C5 -0.1889(6) 0.3885(4) -0.2458(6) 0.0519(15) Uani d . 1 . .
    H H5 -0.2244 0.4312 -0.3291 0.062 Uiso calc R 1 . .
    C C6 0.0080(5) 0.3572(4) 0.4585(5) 0.0395(13) Uani d . 1 . .
    H H6 0.1073 0.35 0.4843 0.047 Uiso calc R 1 . .
    C C7 -0.0737(5) 0.2566(4) 0.4056(5) 0.0340(13) Uani d . 1 . .
    C C8 -0.0274(6) 0.1447(4) 0.3957(6) 0.0505(15) Uani d . 1 . .
    H H8 0.0683 0.122 0.4225 0.061 Uiso calc R 1 . .
    C C9 -0.1364(6) 0.0664(4) 0.3416(5) 0.0572(16) Uani d . 1 . .
    H H9 -0.1225 -0.0147 0.3265 0.069 Uiso calc R 1 . .
    C C10 -0.2655(6) 0.1210(4) 0.3131(6) 0.0570(16) Uani d . 1 . .
    H H10 -0.3511 0.082 0.2757 0.068 Uiso calc R 1 . .
loop_
    _atom_site_aniso_label
    _atom_site_aniso_U_11
    _atom_site_aniso_U_22
    _atom_site_aniso_U_33
    _atom_site_aniso_U_12
    _atom_site_aniso_U_13
    _atom_site_aniso_U_23
    S1 0.0523(12) 0.0503(7) 0.0336(10) -0.0004(5) 0.0017(7) 0.0045(5)
    S2 0.0389(11) 0.0509(7) 0.0543(13) -0.0039(6) 0.0041(7) 0.0047(6)
    N1 0.048(3) 0.039(2) 0.043(3) -0.0068(19) 0.002(2) 0.0083(19)
    N2 0.040(3) 0.040(2) 0.053(3) -0.0068(17) 0.009(2) 0.0027(19)
    C1 0.055(4) 0.039(2) 0.037(3) -0.008(2) 0.015(3) 0.003(2)
    C2 0.028(3) 0.044(2) 0.037(3) -0.0046(19) 0.007(2) 0.004(2)
    C3 0.055(4) 0.045(2) 0.047(3) 0.000(3) 0.017(3) 0.001(3)
    C4 0.047(4) 0.041(3) 0.075(4) -0.001(2) 0.016(3) 0.002(3)
    C5 0.041(3) 0.053(3) 0.061(4) 0.004(2) 0.007(3) 0.015(3)
    C6 0.037(3) 0.042(3) 0.041(3) 0.001(2) 0.010(2) 0.001(2)
    C7 0.030(3) 0.041(2) 0.032(3) 0.0031(19) 0.010(2) 0.005(2)
    C8 0.045(3) 0.046(3) 0.065(4) 0.002(2) 0.022(3) -0.002(3)
    C9 0.083(5) 0.040(3) 0.054(4) -0.004(3) 0.026(3) -0.004(2)
    C10 0.071(4) 0.051(3) 0.048(4) -0.027(3) 0.007(3) 0.000(3)
_geom_special_details
;
All e.s.d.'s (except the e.s.d. in the dihedral angle between two l.s. planes)
are estimated using the full covariance matrix. The cell e.s.d.'s are taken
into account individually in the estimation of e.s.d.'s in distances, angles
and torsion angles; correlations between e.s.d.'s in cell parameters are only
used when they are defined by crystal symmetry. An approximate (isotropic)
treatment of cell e.s.d.'s is used for estimating e.s.d.'s involving l.s.
planes.
;
loop_
    _geom_bond_atom_site_label_1
    _geom_bond_atom_site_label_2
    _geom_bond_site_symmetry_2
    _geom_bond_distance
    _geom_bond_publ_flag
    S1 C5 . 1.693(5) ?
    S1 C2 . 1.729(6) ?
    S2 C10 . 1.685(5) ?
    S2 C7 . 1.728(5) ?
    N1 C1 . 1.280(5) ?
    N1 N1 3 1.402(7) ?
    N2 C6 . 1.281(5) ?
    N2 N2 3_566 1.412(7) ?
    C1 C2 . 1.431(6) ?
    C1 H1 . 0.95 ?
    C2 C3 . 1.364(6) ?
    C3 C4 . 1.429(7) ?
    C3 H3 . 0.95 ?
    C4 C5 . 1.335(7) ?
    C4 H4 . 0.95 ?
    C5 H5 . 0.95 ?
    C6 C7 . 1.432(6) ?
    C6 H6 . 0.95 ?
    C7 C8 . 1.361(6) ?
    C8 C9 . 1.406(7) ?
    C8 H8 . 0.95 ?
    C9 C10 . 1.377(7) ?
    C9 H9 . 0.95 ?
    C10 H10 . 0.95 ?
loop_
    _geom_angle_atom_site_label_1
    _geom_angle_atom_site_label_2
    _geom_angle_atom_site_label_3
    _geom_angle_site_symmetry_1
    _geom_angle_site_symmetry_3
    _geom_angle
    _geom_angle_publ_flag
    C5 S1 C2 . . 91.6(3) ?
    C10 S2 C7 . . 91.9(3) ?
    C1 N1 N1 . 3 112.6(5) ?
    C6 N2 N2 . 3_566 112.5(5) ?
    N1 C1 C2 . . 121.8(5) ?
    N1 C1 H1 . . 119.1 ?
    C2 C1 H1 . . 119.1 ?
    C3 C2 C1 . . 126.8(5) ?
    C3 C2 S1 . . 110.4(4) ?
    C1 C2 S1 . . 122.7(3) ?
    C2 C3 C4 . . 112.9(5) ?
    C2 C3 H3 . . 123.6 ?
    C4 C3 H3 . . 123.6 ?
    C5 C4 C3 . . 111.7(5) ?
    C5 C4 H4 . . 124.1 ?
    C3 C4 H4 . . 124.1 ?
    C4 C5 S1 . . 113.5(4) ?
    C4 C5 H5 . . 123.3 ?
    S1 C5 H5 . . 123.3 ?
    N2 C6 C7 . . 121.6(5) ?
    N2 C6 H6 . . 119.2 ?
    C7 C6 H6 . . 119.2 ?
    C8 C7 C6 . . 127.5(5) ?
    C8 C7 S2 . . 111.1(4) ?
    C6 C7 S2 . . 121.4(3) ?
    C7 C8 C9 . . 112.8(5) ?
    C7 C8 H8 . . 123.6 ?
    C9 C8 H8 . . 123.6 ?
    C10 C9 C8 . . 112.2(5) ?
    C10 C9 H9 . . 123.9 ?
    C8 C9 H9 . . 123.9 ?
    C9 C10 S2 . . 112.1(4) ?
    C9 C10 H10 . . 124.0 ?
    S2 C10 H10 . . 124.0 ?
loop_
    _geom_hbond_atom_site_label_D
    _geom_hbond_atom_site_label_H
    _geom_hbond_atom_site_label_A
    _geom_hbond_site_symmetry_A
    _geom_hbond_distance_DH
    _geom_hbond_distance_HA
    _geom_hbond_distance_DA
    _geom_hbond_angle_DHA
    _geom_hbond_publ_flag
    C1 H1 C8 . 0.95 2.77 3.683(7) 161.4 y
    C1 H1 C9 . 0.95 2.85 3.576(7) 133.8 y
    C8 H8 C4 4_666 0.95 2.77 3.663(7) 156.3 y
_iucr_refine_instructions_details
;
TITL P21_n in P2(1)/n
CELL 0.71073 9.6814 11.3985 9.6942 90.000 100.850 90.000
ZERR 4.00 0.0024 0.0030 0.0024 0.000 0.009 0.000
LATT 1
SYMM -x+1/2, y+1/2, -z+1/2
SFAC C H N S
UNIT 40 32 8 8
TEMP -73.150
SIZE 0.200 0.200 0.500
ACTA
L.S. 10
FMAP 2
PLAN 20 0 0.00
BOND $H
HTAB
TWIN 0 0 1 0 -1 0 1 0 0
SHEL 999 0.83
WGHT    0.082500
BASF   0.48434
FVAR       0.14657
S1    4   -0.150350    0.243623   -0.244826    11.00000    0.05230    0.05026 =
         0.03362    0.00453    0.00170   -0.00041
S2    4   -0.254036    0.265127    0.352307    11.00000    0.03891    0.05085 =
         0.05433    0.00473    0.00410   -0.00385
N1    3   -0.029477    0.043756   -0.047354    11.00000    0.04763    0.03915 =
         0.04328    0.00830    0.00211   -0.00684
N2    3   -0.049497    0.456715    0.471824    11.00000    0.04047    0.04049 =
         0.05308    0.00272    0.00933   -0.00682
C1    1   -0.042484    0.141827    0.013287    11.00000    0.05537    0.03940 =
         0.03740    0.00303    0.01498   -0.00838
AFIX  43
H1    2   -0.015305    0.146971    0.112503    11.00000   -1.20000
AFIX   0
C2    1   -0.096852    0.243926   -0.064315    11.00000    0.02803    0.04365 =
         0.03681    0.00389    0.00674   -0.00463
C3    1   -0.109316    0.353642   -0.011939    11.00000    0.05534    0.04532 =
         0.04728    0.00105    0.01671    0.00017
AFIX  43
H3    2   -0.084048    0.372647    0.084951    11.00000   -1.20000
AFIX   0
C4    1   -0.164399    0.436997   -0.118201    11.00000    0.04747    0.04139 =
         0.07486    0.00248    0.01568   -0.00067
AFIX  43
H4    2   -0.181511    0.517105   -0.100218    11.00000   -1.20000
AFIX   0
C5    1   -0.188870    0.388549   -0.245811    11.00000    0.04107    0.05269 =
         0.06080    0.01488    0.00700    0.00388
AFIX  43
H5    2   -0.224442    0.431227   -0.329100    11.00000   -1.20000
AFIX   0
C6    1    0.007990    0.357195    0.458470    11.00000    0.03704    0.04179 =
         0.04065    0.00123    0.00975    0.00081
AFIX  43
H6    2    0.107258    0.349955    0.484273    11.00000   -1.20000
AFIX   0
C7    1   -0.073660    0.256579    0.405613    11.00000    0.03028    0.04110 =
         0.03225    0.00514    0.01030    0.00311
C8    1   -0.027407    0.144716    0.395731    11.00000    0.04498    0.04630 =
         0.06485   -0.00197    0.02242    0.00152
AFIX  43
H8    2    0.068291    0.121967    0.422529    11.00000   -1.20000
AFIX   0
C9    1   -0.136359    0.066419    0.341634    11.00000    0.08290    0.04039 =
         0.05357   -0.00387    0.02649   -0.00355
AFIX  43
H9    2   -0.122516   -0.014734    0.326514    11.00000   -1.20000
AFIX   0
C10   1   -0.265527    0.121015    0.313091    11.00000    0.07059    0.05103 =
         0.04769    0.00014    0.00653   -0.02663
AFIX  43
H10   2   -0.351085    0.081984    0.275671    11.00000   -1.20000
HKLF 4 1 1 0 0 0 1 0 0 0 1
REM  P21_n in P2(1)/n
REM R1 =  0.0591 for   1349 Fo > 4sig(Fo)  and  0.0860 for all   1890 data
REM    128 parameters refined using      0 restraints
END
WGHT      0.0825      0.0000
REM Highest difference peak  0.609,  deepest hole -0.284,  1-sigma level  0.087
Q1    1  -0.2537  0.2075  0.3555  11.00000  0.05    0.56
Q2    1  -0.0410  0.0422  0.4679  11.00000  0.05    0.53
Q3    1  -0.0214  0.4526 -0.0505  11.00000  0.05    0.49
Q4    1  -0.2496  0.3806  0.3205  11.00000  0.05    0.41
Q5    1  -0.1836  0.1097 -0.2537  11.00000  0.05    0.37
Q6    1  -0.0308  0.2716  0.3878  11.00000  0.05    0.37
Q7    1  -0.1194  0.2647 -0.0418  11.00000  0.05    0.36
Q8    1   0.0314  0.1310  0.4667  11.00000  0.05    0.36
Q9    1  -0.1290  0.4404  0.3350  11.00000  0.05    0.33
Q10   1  -0.1613  0.0765 -0.1377  11.00000  0.05    0.29
Q11   1  -0.1565  0.2139 -0.1269  11.00000  0.05    0.29
Q12   1  -0.0436  0.3853  0.0086  11.00000  0.05    0.29
Q13   1  -0.1217  0.1523 -0.0310  11.00000  0.05    0.28
Q14   1   0.0023  0.1416  0.3617  11.00000  0.05    0.23
Q15   1  -0.0214  0.3982  0.4338  11.00000  0.05    0.21
Q16   1  -0.0960  0.2416 -0.1650  11.00000  0.05    0.21
Q17   1  -0.1286 -0.0033 -0.1534  11.00000  0.05    0.18
Q18   1  -0.4175  0.0333  0.3518  11.00000  0.05    0.16
Q19   1   0.1041  0.2589  0.5215  11.00000  0.05    0.16
Q20   1  -0.2757  0.5077 -0.4601  11.00000  0.05    0.16
;
