# Supplementary material for: Thio­phene-2-carbaldehyde azine
Source: Acta Crystallogr Sect E Struct Rep Online. 2013 May 18;69(Pt 6):o916. doi: 10.1107/S1600536813013275 (PMC3685067; doi:10.1107/S1600536813013275)
Supplement: Supplementary file 2 [file e-69-0o916-Isup2.hkl]

# 
# h,k,l, Fc-squared, Fo-squared, sigma(Fo-squared) and status flag 
# 
data_I
_shelx_title ' P21_n in P2(1)/n' 
_shelx_refln_list_code          4 
_shelx_F_calc_maximum      201.44 
_exptl_crystal_F_000       456.00 
_reflns_d_resolution_high  0.8300 
 
loop_ 
 _symmetry_equiv_pos_as_xyz 
 'x, y, z' 
 '-x+1/2, y+1/2, -z+1/2' 
 '-x, -y, -z' 
 'x-1/2, -y-1/2, z-1/2' 
 
_cell_length_a     9.6814 
_cell_length_b    11.3985 
_cell_length_c     9.6942 
_cell_angle_alpha  90.000 
_cell_angle_beta  100.850 
_cell_angle_gamma  90.000 
 
_shelx_F_squared_multiplier     1.000 
 
loop_ 
 _refln_index_h 
 _refln_index_k 
 _refln_index_l 
 _refln_F_squared_calc 
 _refln_F_squared_meas 
 _refln_F_squared_sigma 
 _refln_observed_status 
   2   0   0      112.83      111.64      7.39 o 
   4   0   0      467.48      537.62     26.86 o 
   6   0   0       45.22       30.43     28.86 o 
   8   0   0      491.57      545.69     50.39 o 
  10   0   0      419.52      392.31     73.55 o 
   1   1   0      197.14      134.22     10.17 o 
   2   1   0    16749.78    19112.89    599.00 o 
   3   1   0     2820.21     2387.29     76.07 o 
   4   1   0      104.76      127.41      7.46 o 
   5   1   0       79.16       66.33     15.32 o 
   6   1   0       56.25       36.78     15.05 o 
   7   1   0       23.69       14.77      8.47 o 
   8   1   0      180.23      244.75     21.04 o 
   9   1   0       15.05        5.30     11.32 o 
  10   1   0       24.96       20.98     15.23 o 
  11   1   0       20.94       32.36     18.47 o 
   0   2   0     7956.11     8855.73    595.11 o 
   1   2   0     1474.11     1020.66     70.21 o 
   2   2   0     2776.05     2883.12    107.60 o 
   3   2   0      172.10      153.83      7.52 o 
   4   2   0        5.68        7.29      3.38 o 
   5   2   0      237.64      249.99     18.68 o 
   6   2   0      569.07      600.37     33.75 o 
   7   2   0       62.12       67.76     11.01 o 
   8   2   0      483.54      507.20     32.65 o 
   9   2   0       67.97       63.82     13.96 o 
  10   2   0      168.71      193.67     26.81 o 
  11   2   0       14.13        1.18     17.19 o 
   1   3   0       18.65       15.32      3.34 o 
   2   3   0      185.93      200.89     10.21 o 
   3   3   0      144.56      142.95     10.14 o 
   4   3   0       65.79       61.02      5.63 o 
   5   3   0       11.11       11.68     11.89 o 
   6   3   0      532.99      604.88     37.59 o 
   7   3   0       37.93       26.70      8.43 o 
   8   3   0       13.02       18.21      9.94 o 
   9   3   0       52.94       39.92     12.47 o 
  10   3   0       22.81       28.62     14.69 o 
  11   3   0       19.28        8.42     16.98 o 
   0   4   0     1706.35     1847.76     84.00 o 
   1   4   0      711.44      692.93     24.58 o 
   2   4   0     1562.93     1524.67     49.56 o 
   3   4   0      173.62      174.55     13.64 o 
   4   4   0      217.85      251.15     16.12 o 
   5   4   0      281.27      252.29     15.50 o 
   6   4   0      421.39      462.78     25.56 o 
   7   4   0      228.09      199.06     18.33 o 
   8   4   0      125.77      118.02     15.05 o 
   9   4   0       14.80       21.50     11.09 o 
  10   4   0      352.87      377.71     39.04 o 
   1   5   0      353.08      342.77     14.76 o 
   2   5   0     3147.88     3588.51    132.79 o 
   3   5   0      422.27      389.39     20.69 o 
   4   5   0       11.38       11.39      7.39 o 
   5   5   0       53.67       32.91      5.82 o 
   6   5   0       33.81       19.30      5.68 o 
   7   5   0        6.62        2.59      5.60 o 
   8   5   0      116.49      136.54     24.43 o 
   9   5   0        7.57       18.68     19.63 o 
  10   5   0       19.99       27.62     16.19 o 
   0   6   0     4508.58     5195.21    328.25 o 
   1   6   0      746.60      811.06     44.11 o 
   2   6   0     2289.95     2487.25    132.18 o 
   3   6   0      149.94      137.92      9.84 o 
   4   6   0      107.03      127.61     11.02 o 
   5   6   0      547.27      507.72     32.34 o 
   6   6   0      163.09      159.80     13.37 o 
   7   6   0        5.89       11.63      6.25 o 
   8   6   0       99.66       90.90     17.07 o 
   9   6   0       73.72       73.96     14.22 o 
  10   6   0      212.75      179.54     33.49 o 
   1   7   0       58.71       70.61      7.16 o 
   2   7   0      536.48      621.80     38.90 o 
   3   7   0      158.63      164.82     11.53 o 
   4   7   0      247.94      301.55     17.84 o 
   5   7   0       12.70        8.04      6.35 o 
   6   7   0      134.60      138.87     12.24 o 
   7   7   0        6.52       12.59     11.48 o 
   8   7   0       12.31        9.57      7.36 o 
   9   7   0       53.05       31.09     11.73 o 
   0   8   0     2442.90     2732.72    173.23 o 
   1   8   0      115.34      124.34      8.70 o 
   2   8   0      305.60      316.51     23.59 o 
   3   8   0      109.96      119.33      9.70 o 
   4   8   0       98.85      109.64     18.88 o 
   5   8   0      266.86      296.88     18.42 o 
   6   8   0      124.19      139.58     12.44 o 
   7   8   0       46.19       37.59      9.61 o 
   8   8   0       95.97      106.93     13.34 o 
   9   8   0       25.08       47.45     28.29 o 
   1   9   0       16.64       18.45      4.57 o 
   2   9   0      622.60      601.21     29.52 o 
   3   9   0      184.29      175.68     18.61 o 
   4   9   0      108.39      112.26     14.51 o 
   5   9   0       50.32       53.61     11.13 o 
   6   9   0       15.40        8.58      9.34 o 
   7   9   0       40.96       51.16     10.82 o 
   8   9   0       21.29        8.13     10.82 o 
   0  10   0     2796.91     2677.16    171.10 o 
   1  10   0      152.74      182.18     12.09 o 
   2  10   0       87.80       87.90      8.34 o 
   3  10   0       68.76       61.51      7.04 o 
   4  10   0       25.17       24.41      8.53 o 
   5  10   0       45.51       49.59      9.74 o 
   6  10   0        6.02        7.14      6.83 o 
   7  10   0       37.32       47.14     15.52 o 
   1  11   0      127.91      129.92     10.32 o 
   2  11   0      343.47      347.18     19.63 o 
   3  11   0        2.48       -0.68      5.11 o 
   4  11   0        0.60       -5.30      5.30 o 
   5  11   0        5.96       17.07      7.67 o 
   6  11   0       23.80       22.41     13.52 o 
   0  12   0       44.99       22.80     21.18 o 
   1  12   0       48.65       56.33      7.79 o 
   2  12   0       99.12      107.37     10.24 o 
   3  12   0       76.39       92.26      9.62 o 
   4  12   0       56.67       63.86      8.77 o 
   5  12   0       28.02       24.50      7.77 o 
   1  13   0        4.99        8.13      6.45 o 
   2  13   0        6.20        1.97      6.41 o 
   3  13   0       34.66       38.01      7.97 o 
 -11   0   1       41.93        5.71     24.94 o 
  -9   0   1       58.51       72.04     21.48 o 
  -7   0   1      986.60     1277.31    114.98 o 
  -5   0   1     6956.48     8077.51    409.10 o 
  -3   0   1      356.19      339.84     16.24 o 
  -1   0   1        0.43       -1.19      1.19 o 
   1   0   1       30.88       23.81      3.23 o 
   3   0   1     4460.39     5160.23    232.00 o 
   5   0   1     3377.74     3919.92    252.49 o 
   7   0   1      861.02      977.86     74.66 o 
   9   0   1       93.12      110.67     24.69 o 
  11   0   1       11.83       27.08     39.57 o 
 -11   1   1      149.21       99.66     21.84 o 
 -10   1   1       20.25      -13.11     13.11 o 
  -9   1   1       16.22       15.63     12.06 o 
  -8   1   1       24.15       20.18     10.23 o 
  -7   1   1       59.44       71.02     11.13 o 
  -6   1   1        8.44        4.28     10.88 o 
  -5   1   1      666.89      786.01     30.29 o 
  -4   1   1     2182.78     2063.69     65.12 o 
  -3   1   1    14659.97    17082.65    536.46 o 
  -2   1   1      402.00      347.99     11.47 o 
  -1   1   1     1367.32     1312.80     48.17 o 
   0   1   1      209.87      140.27      5.10 o 
   1   1   1        2.75        0.92      1.36 o 
   2   1   1     3425.55     2724.12    101.88 o 
   3   1   1      268.19      302.70     11.69 o 
   4   1   1      165.90      128.56     24.79 o 
   5   1   1      410.53      539.39     30.35 o 
   6   1   1       23.66        7.83      6.40 o 
   7   1   1      643.73      626.83     42.06 o 
   8   1   1        6.35       -1.78      9.45 o 
   9   1   1      210.95      212.46     35.48 o 
  10   1   1       15.39       17.24     15.25 o 
  11   1   1       68.53       64.52     20.05 o 
 -11   2   1       37.18       19.90     22.83 o 
 -10   2   1       31.26       24.63     14.79 o 
  -9   2   1       13.05       -1.96     11.16 o 
  -8   2   1        3.51       -1.15      9.61 o 
  -7   2   1       74.97       49.73      9.70 o 
  -6   2   1      505.07      488.46     26.60 o 
  -5   2   1     5247.50     6056.44    239.41 o 
  -4   2   1      123.98      113.07      6.29 o 
  -3   2   1     1748.82     1852.69     59.48 o 
  -2   2   1      865.26      702.86     33.53 o 
  -1   2   1        0.00       -0.46      2.05 o 
   0   2   1     1562.04     1169.73     40.89 o 
   1   2   1        8.79        8.89      1.74 o 
   2   2   1       22.38       19.17      3.45 o 
   3   2   1     3210.20     3721.99    125.35 o 
   4   2   1      163.97      154.04     12.01 o 
   5   2   1     1382.46     1422.53     69.12 o 
   6   2   1       58.48       86.62     10.84 o 
   7   2   1      330.12      368.37     25.92 o 
   8   2   1      143.95      132.32     26.37 o 
   9   2   1       18.05       21.97     11.49 o 
  10   2   1       12.42       15.51     14.52 o 
  11   2   1       17.59       26.60     19.21 o 
 -11   3   1      121.77      110.23     42.00 o 
 -10   3   1        6.64       20.42     14.37 o 
  -9   3   1       84.56       78.77     16.66 o 
  -8   3   1        4.26       -4.47      8.64 o 
  -7   3   1      322.04      365.20     21.51 o 
  -6   3   1       22.85       26.63      5.60 o 
  -5   3   1       47.14       42.24      5.67 o 
  -4   3   1       26.97       23.69      3.31 o 
  -3   3   1     1229.71     1286.04     44.11 o 
  -2   3   1       54.02       52.25      3.18 o 
  -1   3   1     2767.98     2798.64     89.32 o 
   0   3   1       19.82       13.57      1.95 o 
   1   3   1        1.17        1.83      1.61 o 
   2   3   1      204.16      198.34      7.96 o 
   3   3   1       40.72       33.35      4.72 o 
   4   3   1      125.82      137.21      9.94 o 
   5   3   1      814.25      963.12     49.08 o 
   6   3   1       89.68       80.73     22.44 o 
   7   3   1      506.17      541.24     38.10 o 
   8   3   1       90.99       66.48     20.76 o 
   9   3   1      106.93      122.32     17.94 o 
  10   3   1       19.95       -0.34     15.45 o 
 -11   4   1       90.10       28.03     25.80 o 
 -10   4   1        2.46       19.24     22.77 o 
  -9   4   1      135.99      182.55     28.98 o 
  -8   4   1       70.47       49.59     11.39 o 
  -7   4   1      590.62      571.07     31.44 o 
  -6   4   1       99.10       86.34     11.02 o 
  -5   4   1      589.44      583.58     26.20 o 
  -4   4   1      194.31      169.42      8.94 o 
  -3   4   1     1488.50     1567.99     58.76 o 
  -2   4   1      409.99      381.01     13.72 o 
  -1   4   1       31.34       26.96      2.60 o 
   0   4   1      756.52      712.92     23.49 o 
   1   4   1        9.44       10.21      2.37 o 
   2   4   1      577.21      582.94     21.26 o 
   3   4   1      518.18      572.97     31.76 o 
   4   4   1      344.92      340.53     23.42 o 
   5   4   1     2067.44     2240.63    102.61 o 
   6   4   1      255.81      198.85     18.14 o 
   7   4   1       12.24        8.13     12.16 o 
   8   4   1        6.87        9.45     12.09 o 
   9   4   1       18.51        5.88     13.10 o 
  10   4   1       52.03       36.26     25.87 o 
 -10   5   1       27.32       28.94     23.37 o 
  -9   5   1        8.04        6.03     10.00 o 
  -8   5   1       51.03       59.37      8.77 o 
  -7   5   1      173.78      185.92     14.59 o 
  -6   5   1       53.80       38.28      6.65 o 
  -5   5   1      807.62      809.26     40.59 o 
  -4   5   1      163.79      144.53      8.35 o 
  -3   5   1      105.23       86.08     11.72 o 
  -2   5   1      423.48      405.75     18.81 o 
  -1   5   1     2667.04     2907.07    106.89 o 
   0   5   1      372.61      372.48     14.59 o 
   1   5   1       18.31       21.32      4.69 o 
   2   5   1      377.14      374.04     19.79 o 
   3   5   1      306.11      329.48     18.26 o 
   4   5   1       78.46       61.08      6.65 o 
   5   5   1      357.63      379.51     21.53 o 
   6   5   1       65.12       54.25      7.53 o 
   7   5   1      723.89      691.35     42.26 o 
   8   5   1       24.57       28.71     10.41 o 
   9   5   1      119.90      149.02     21.99 o 
  10   5   1        8.39       -2.76     18.48 o 
 -10   6   1       24.61        2.83     23.14 o 
  -9   6   1        3.64        4.76     14.84 o 
  -8   6   1       13.02       14.42      6.97 o 
  -7   6   1      601.72      625.09     41.05 o 
  -6   6   1      370.43      334.62     20.10 o 
  -5   6   1      888.95      908.41     45.16 o 
  -4   6   1      152.03      163.07     11.35 o 
  -3   6   1      652.56      645.87     29.48 o 
  -2   6   1      336.99      351.88     16.17 o 
  -1   6   1       36.17       42.23      4.97 o 
   0   6   1      783.29      843.00     35.20 o 
   1   6   1       17.51       15.99      3.85 o 
   2   6   1       10.44        5.59      3.60 o 
   3   6   1      488.03      503.11     48.67 o 
   4   6   1      906.99      775.67     39.06 o 
   5   6   1     1474.68     1498.33     71.26 o 
   6   6   1        7.97        0.37      4.94 o 
   7   6   1      137.39      153.99     23.17 o 
   8   6   1       69.10       65.14     12.57 o 
   9   6   1       26.57       20.43     12.06 o 
  10   6   1        4.56       11.13     14.25 o 
  -9   7   1       13.63       22.46     13.30 o 
  -8   7   1       35.81       38.91      7.83 o 
  -7   7   1       29.49       32.43      9.50 o 
  -6   7   1      159.75      166.94     13.64 o 
  -5   7   1      143.60      146.18     11.34 o 
  -4   7   1      208.53      194.88     13.27 o 
  -3   7   1     1596.41     1640.46     77.58 o 
  -2   7   1      208.28      210.93     12.11 o 
  -1   7   1      646.66      701.00     33.04 o 
   0   7   1       61.10       58.54      9.41 o 
   1   7   1        7.74        3.68      4.64 o 
   2   7   1      128.03      145.06     10.49 o 
   3   7   1       80.90       77.66      7.82 o 
   4   7   1        7.63        1.60      4.64 o 
   5   7   1      102.15       96.60      9.48 o 
   6   7   1      124.61      113.50     11.10 o 
   7   7   1      199.37      195.52     16.73 o 
   8   7   1        3.61        6.35     10.21 o 
   9   7   1       93.73       62.34     15.17 o 
  -9   8   1       18.93       17.63      9.85 o 
  -8   8   1       75.95       62.87     16.02 o 
  -7   8   1       48.48       38.85      8.14 o 
  -6   8   1       67.14       74.29      8.95 o 
  -5   8   1     1359.59     1361.03     76.28 o 
  -4   8   1      101.24      105.31      9.44 o 
  -3   8   1      265.15      265.29     15.05 o 
  -2   8   1       36.57       34.20      4.79 o 
  -1   8   1        8.17       12.09      3.73 o 
   0   8   1      118.12      108.03      9.74 o 
   1   8   1        3.82        7.74      4.23 o 
   2   8   1       37.56       42.81      9.27 o 
   3   8   1      566.78      612.21     32.08 o 
   4   8   1      119.89      109.38     10.01 o 
   5   8   1      345.97      326.89     23.52 o 
   6   8   1      105.76      104.70     10.63 o 
   7   8   1      143.27      134.99     13.05 o 
   8   8   1       16.62       22.76     10.85 o 
   9   8   1       24.69       26.22     12.76 o 
  -8   9   1       37.64       50.75     19.20 o 
  -7   9   1       21.71        8.96      9.81 o 
  -6   9   1       81.75       73.80     11.75 o 
  -5   9   1       19.44       15.95      7.39 o 
  -4   9   1       58.31       59.97      7.77 o 
  -3   9   1      887.44      853.96     40.07 o 
  -2   9   1       49.34       60.47      6.47 o 
  -1   9   1       84.80       84.84      7.50 o 
   0   9   1       17.46       22.14      4.78 o 
   1   9   1        7.87       15.99      5.42 o 
   2   9   1      289.46      277.05     19.42 o 
   3   9   1       25.34       20.75      6.15 o 
   4   9   1        3.06       -4.98      5.05 o 
   5   9   1       68.46       64.00     13.50 o 
   6   9   1       23.39       33.07      8.26 o 
   7   9   1       59.58       72.61     13.70 o 
   8   9   1       23.40       30.52      9.81 o 
  -7  10   1       20.16       21.70     22.11 o 
  -6  10   1       18.47        9.18      6.83 o 
  -5  10   1      380.81      357.85     23.40 o 
  -4  10   1       37.84       30.90      6.18 o 
  -3  10   1        8.06        8.07      4.95 o 
  -2  10   1       85.14      113.44     10.08 o 
  -1  10   1       10.77       16.03      7.19 o 
   0  10   1      160.21      190.35     12.54 o 
   1  10   1        2.89        5.63      4.53 o 
   2  10   1        0.26        2.48      4.55 o 
   3  10   1      171.33      156.39     39.17 o 
   4  10   1       51.12       56.10      8.56 o 
   5  10   1       91.81       78.02     14.92 o 
   6  10   1       39.03       44.47      9.27 o 
   7  10   1       19.01        1.63      7.89 o 
  -6  11   1       13.06        5.94      7.06 o 
  -5  11   1        5.10        3.50     10.26 o 
  -4  11   1       58.99       39.34      7.00 o 
  -3  11   1      161.08      144.80     11.57 o 
  -2  11   1      124.59      130.81     13.17 o 
  -1  11   1        2.18        2.67      6.01 o 
   0  11   1      135.38      139.29     11.35 o 
   1  11   1        8.17        5.56      5.08 o 
   2  11   1       10.38        4.73      5.38 o 
   3  11   1        8.99        3.53      5.47 o 
   4  11   1       82.39       80.44     12.36 o 
   5  11   1       41.45       38.06      8.66 o 
   6  11   1       33.05       32.11     11.62 o 
  -5  12   1       94.16       75.07     11.00 o 
  -4  12   1       91.34      104.89     12.58 o 
  -3  12   1       13.18       25.00      6.74 o 
  -2  12   1       21.39       40.67      7.29 o 
  -1  12   1       12.14       19.27      7.32 o 
   0  12   1       50.64       87.26     16.99 o 
   1  12   1       15.45       26.43      6.81 o 
   2  12   1       68.22       98.77      9.93 o 
   3  12   1       36.31       39.43      7.50 o 
   4  12   1       58.75       71.00     12.36 o 
   5  12   1       25.27       19.01      8.71 o 
  -3  13   1        7.36        0.69     10.59 o 
  -2  13   1       61.86       71.53     10.65 o 
  -1  13   1       46.11       46.72      9.84 o 
   0  13   1        4.71       -2.44      5.87 o 
   1  13   1        6.73        9.10      7.33 o 
   2  13   1       35.55       34.63     12.36 o 
   3  13   1       12.26        6.17      7.22 o 
 -10   0   2      134.46      122.62     27.70 o 
  -8   0   2      126.58       85.52     40.03 o 
  -6   0   2      259.54      287.53     34.31 o 
  -4   0   2     2404.29     2644.19    118.51 o 
  -2   0   2    40577.91    44637.58   1978.20 o 
   0   0   2      119.63      132.59      7.21 o 
   2   0   2     3993.31     4213.04    188.39 o 
   4   0   2       92.70       90.45     13.25 o 
   6   0   2      240.21      263.59     41.66 o 
   8   0   2      157.64      143.16     29.09 o 
  10   0   2      151.42      157.12     30.59 o 
 -11   1   2       17.44        3.95     24.53 o 
 -10   1   2      100.55      130.04     19.44 o 
  -9   1   2       28.55       18.04     12.58 o 
  -8   1   2     1162.89     1215.84     63.48 o 
  -7   1   2       15.73       22.49      9.10 o 
  -6   1   2     2046.64     2139.42     86.53 o 
  -5   1   2      851.42      788.16     30.38 o 
  -4   1   2      286.68      370.34     13.12 o 
  -3   1   2      315.66      300.36     11.15 o 
  -2   1   2      118.47      100.70      4.84 o 
  -1   1   2      378.48      310.07     11.81 o 
   0   1   2    16796.19    19452.04    609.76 o 
   1   1   2     3225.50     2548.92    113.35 o 
   2   1   2     1448.79     1531.31     49.73 o 
   3   1   2      275.93      236.08     20.58 o 
   4   1   2     5470.64     6533.31    293.33 o 
   5   1   2       40.62       45.04     10.48 o 
   6   1   2      161.91      171.42     14.83 o 
   7   1   2       22.01       25.93      9.40 o 
   8   1   2       21.70       14.18     11.07 o 
   9   1   2       10.94        1.09     11.06 o 
  10   1   2       85.31       75.29     17.19 o 
 -11   2   2       15.96       40.18     30.98 o 
 -10   2   2      175.69      156.62     27.69 o 
  -9   2   2        2.29        1.37     12.14 o 
  -8   2   2      343.86      352.17     26.47 o 
  -7   2   2      306.05      284.57     21.54 o 
  -6   2   2      346.41      392.70     18.78 o 
  -5   2   2      222.90      227.60     10.56 o 
  -4   2   2      169.69      158.90      8.12 o 
  -3   2   2      264.36      235.30      9.04 o 
  -2   2   2       70.24       70.22      3.17 o 
  -1   2   2      823.92      712.87     25.88 o 
   0   2   2     2779.38     3029.73     96.03 o 
   1   2   2       21.26       17.98      2.38 o 
   2   2   2      246.93      251.22     10.02 o 
   3   2   2        8.41        3.58      9.54 o 
   4   2   2      149.45      193.13     14.30 o 
   5   2   2      174.78      146.53     13.12 o 
   6   2   2      212.20      209.40     19.95 o 
   7   2   2       95.75       85.66     19.28 o 
   8   2   2        7.19       -9.50      9.50 o 
   9   2   2        2.72       -4.90     11.43 o 
  10   2   2      325.68      408.28     43.13 o 
 -11   3   2        1.63       34.26     25.35 o 
 -10   3   2        1.71       12.93     20.29 o 
  -9   3   2       58.91       54.99     13.10 o 
  -8   3   2      838.65      881.57     46.05 o 
  -7   3   2       57.17       42.20     12.30 o 
  -6   3   2     1662.25     1802.34     73.39 o 
  -5   3   2        8.67       14.47      2.67 o 
  -4   3   2      448.42      513.80     22.16 o 
  -3   3   2       15.30       17.07      4.63 o 
  -2   3   2        6.46        5.97      1.96 o 
  -1   3   2       52.77       48.24      4.38 o 
   0   3   2      187.87      199.76      7.51 o 
   1   3   2      191.84      173.83      7.92 o 
   2   3   2     3589.31     4001.17    146.29 o 
   3   3   2      106.10      101.23     10.28 o 
   4   3   2      485.83      448.40     25.76 o 
   5   3   2      224.48      201.28     31.16 o 
   6   3   2      828.29      905.32     48.57 o 
   7   3   2      165.85      139.41     21.64 o 
   8   3   2       94.72       96.88     14.48 o 
   9   3   2       16.15       49.13     15.99 o 
  10   3   2      117.43      118.21     21.17 o 
 -11   4   2        2.50       -0.84     23.89 o 
 -10   4   2       54.60       54.36     24.94 o 
  -9   4   2       40.72       59.75     13.50 o 
  -8   4   2      442.66      385.53     23.71 o 
  -7   4   2       19.18       21.55      5.87 o 
  -6   4   2      151.73      175.97     10.62 o 
  -5   4   2       56.00       51.63      6.11 o 
  -4   4   2      680.44      768.78     30.47 o 
  -3   4   2       61.33       52.28      7.93 o 
  -2   4   2      334.89      404.03     16.07 o 
  -1   4   2      386.59      358.69     13.61 o 
   0   4   2     1560.65     1529.12     53.45 o 
   1   4   2      542.92      582.52     22.45 o 
   2   4   2      463.00      656.59     28.29 o 
   3   4   2      603.79      570.53     28.17 o 
   4   4   2        2.39       -0.94      6.05 o 
   5   4   2      104.30       98.10     13.61 o 
   6   4   2      300.86      341.42     27.08 o 
   7   4   2        7.85       10.35      8.33 o 
   8   4   2       91.80      102.63     19.15 o 
   9   4   2       27.52       35.36     13.33 o 
  10   4   2      127.79      109.45     18.22 o 
 -10   5   2       91.66       66.08     24.37 o 
  -9   5   2       19.02       15.28      9.89 o 
  -8   5   2      149.05      123.16     12.03 o 
  -7   5   2      151.14      133.37     11.49 o 
  -6   5   2     1798.93     1957.44     80.25 o 
  -5   5   2      203.49      169.62      9.43 o 
  -4   5   2      337.45      391.18     16.81 o 
  -3   5   2      465.71      446.13     20.83 o 
  -2   5   2        4.45        5.45      2.40 o 
  -1   5   2      447.44      450.32     19.54 o 
   0   5   2     3145.91     3691.01    135.82 o 
   1   5   2      363.04      384.29     17.71 o 
   2   5   2     1666.80     1775.97     83.89 o 
   3   5   2      209.10      190.90     17.67 o 
   4   5   2      696.08      721.86     35.99 o 
   5   5   2      102.78       96.57     11.39 o 
   6   5   2       17.17       13.71      7.60 o 
   7   5   2       23.33       11.63      8.30 o 
   8   5   2        5.75        1.40      9.67 o 
   9   5   2       38.67       24.98     13.24 o 
  10   5   2      132.34      136.93     20.47 o 
 -10   6   2       41.80       47.41     28.73 o 
  -9   6   2       29.21       17.38     15.65 o 
  -8   6   2      153.17      173.70     26.57 o 
  -7   6   2      106.01       85.05      9.05 o 
  -6   6   2      206.27      212.66     23.90 o 
  -5   6   2       68.05       73.52      7.24 o 
  -4   6   2       82.65       79.65     10.20 o 
  -3   6   2       61.66       49.67      4.55 o 
  -2   6   2     1073.86     1289.11     48.74 o 
  -1   6   2      318.33      332.87     15.04 o 
   0   6   2     2295.78     2473.81    102.06 o 
   1   6   2        9.97       12.47      4.65 o 
   2   6   2       30.13       36.05      5.16 o 
   3   6   2      530.75      478.96     25.44 o 
   4   6   2       10.97       11.59      4.69 o 
   5   6   2      132.44      124.56     14.86 o 
   6   6   2      104.36      122.14     14.35 o 
   7   6   2       83.49       65.96     17.27 o 
   8   6   2       36.63       52.04     16.06 o 
   9   6   2       25.29       49.81     13.98 o 
 -10   7   2       11.80       13.08     13.72 o 
  -9   7   2       25.78       19.75     11.41 o 
  -8   7   2      466.30      502.23     44.43 o 
  -7   7   2       62.78       64.83      8.09 o 
  -6   7   2      370.87      323.95     19.47 o 
  -5   7   2      215.58      210.18     16.39 o 
  -4   7   2       23.54       13.58      7.35 o 
  -3   7   2      211.79      206.25     11.08 o 
  -2   7   2       10.92       14.08      3.36 o 
  -1   7   2      219.06      223.65     11.16 o 
   0   7   2      535.31      577.70     26.34 o 
   1   7   2      131.75      158.10     10.78 o 
   2   7   2     1990.89     2060.01     95.58 o 
   3   7   2       66.38       61.76      7.13 o 
   4   7   2      446.11      430.93     24.42 o 
   5   7   2      290.91      262.17     17.55 o 
   6   7   2      504.98      568.14     47.23 o 
   7   7   2       15.35       12.83      9.23 o 
   8   7   2       26.63       42.74     12.36 o 
   9   7   2       57.83       67.90     16.44 o 
  -9   8   2       69.93       90.76     18.94 o 
  -8   8   2       67.38       74.83     14.73 o 
  -7   8   2       25.76       40.39     15.88 o 
  -6   8   2       50.60       53.85      8.60 o 
  -5   8   2       15.91       14.73      5.53 o 
  -4   8   2       62.57       50.98      5.85 o 
  -3   8   2       39.02       41.24      5.10 o 
  -2   8   2      258.14      273.70     14.79 o 
  -1   8   2       34.84       39.78      5.03 o 
   0   8   2      309.76      309.20     16.19 o 
   1   8   2       35.30       27.67      5.11 o 
   2   8   2      404.00      402.97     22.42 o 
   3   8   2       47.50       38.96      6.40 o 
   4   8   2       42.94       39.47      6.75 o 
   5   8   2        2.73        3.07      7.45 o 
   6   8   2       54.10       43.35     17.87 o 
   7   8   2       49.25       58.12     12.04 o 
   8   8   2       16.27       19.68     15.25 o 
  -8   9   2      145.32      106.96     26.77 o 
  -7   9   2       74.62       78.34     22.34 o 
  -6   9   2      361.19      365.42     23.21 o 
  -5   9   2       43.77       39.53      6.14 o 
  -4   9   2        7.68        6.46      5.71 o 
  -3   9   2       25.69       41.18      5.54 o 
  -2   9   2        1.15        2.24      3.78 o 
  -1   9   2       50.64       43.79      5.66 o 
   0   9   2      618.33      646.40     31.53 o 
   1   9   2      277.17      282.17     17.62 o 
   2   9   2        0.25       -2.17      5.73 o 
   3   9   2       26.88       34.07      6.44 o 
   4   9   2      918.98      984.62     73.40 o 
   5   9   2       46.77       41.53      8.02 o 
   6   9   2       22.98       25.76     11.96 o 
   7   9   2       41.45       37.17     12.75 o 
   8   9   2       10.25       17.37     11.86 o 
  -7  10   2        5.04       18.15     12.57 o 
  -6  10   2       10.93       15.50      9.27 o 
  -5  10   2       66.28       78.14     16.99 o 
  -4  10   2      213.12      217.18     13.93 o 
  -3  10   2        2.34       -4.36      4.36 o 
  -2  10   2      885.06      867.31     41.22 o 
  -1  10   2       80.02       93.27     10.26 o 
   0  10   2       87.22       83.60      8.01 o 
   1  10   2        0.27        4.56      4.59 o 
   2  10   2       51.17       50.29      7.65 o 
   3  10   2       15.41       18.76      7.73 o 
   4  10   2        9.08        8.20     10.21 o 
   5  10   2       61.45       65.53      9.64 o 
   6  10   2       25.39       17.65      8.38 o 
   7  10   2        2.97       14.88     12.14 o 
  -6  11   2       49.24       33.37     10.14 o 
  -5  11   2       75.06       80.39     10.50 o 
  -4  11   2       36.55       58.18      9.15 o 
  -3  11   2      173.53      171.75     14.40 o 
  -2  11   2        4.78        8.63      5.35 o 
  -1  11   2      125.82      150.80     13.30 o 
   0  11   2      338.10      333.34     19.24 o 
   1  11   2       11.04       20.43      6.18 o 
   2  11   2       34.25       28.93      6.39 o 
   3  11   2      159.17      152.30     17.74 o 
   4  11   2       28.29       12.95      7.66 o 
   5  11   2       23.46       23.10      9.12 o 
   6  11   2        6.17       -3.94      7.86 o 
  -5  12   2       71.04       52.10     12.13 o 
  -4  12   2        8.41       12.52      7.86 o 
  -3  12   2        4.73        9.00      6.85 o 
  -2  12   2        0.91       -0.56      6.54 o 
  -1  12   2       20.88       26.60      8.14 o 
   0  12   2      101.07      114.18     24.52 o 
   1  12   2       64.77       75.61     11.62 o 
   2  12   2       43.64       51.97      8.06 o 
   3  12   2       11.51       14.46      6.67 o 
   4  12   2        2.87        3.70      7.75 o 
  -3  13   2       75.53       67.18     10.81 o 
  -2  13   2       23.90       27.26     11.13 o 
  -1  13   2       64.91       81.98     11.66 o 
   0  13   2        5.85       12.15      9.01 o 
   1  13   2       34.00       39.67      9.82 o 
   2  13   2       67.95       69.11     10.08 o 
 -11   0   3       92.93       33.52     50.74 o 
  -9   0   3       48.12       45.02     19.52 o 
  -7   0   3      170.25      204.06     24.81 o 
  -5   0   3      173.08      180.77     12.05 o 
  -3   0   3        1.07       -1.17      1.59 o 
  -1   0   3      376.98      357.33     16.73 o 
   1   0   3     4455.04     5073.57    233.48 o 
   3   0   3       37.30       30.54      7.93 o 
   5   0   3      387.34      387.96     45.39 o 
   7   0   3       41.63       42.22     14.95 o 
   9   0   3      165.11      147.95     27.39 o 
 -11   1   3      105.98       91.36     37.09 o 
 -10   1   3       26.24        7.16     19.36 o 
  -9   1   3       49.50       36.09     13.79 o 
  -8   1   3       19.03       34.90     11.22 o 
  -7   1   3       39.89       47.68      5.94 o 
  -6   1   3      386.45      399.29     27.33 o 
  -5   1   3     3103.73     3610.19    129.71 o 
  -4   1   3      243.31      231.34      8.53 o 
  -3   1   3     1155.34     1093.87     41.48 o 
  -2   1   3      331.24      306.83     10.01 o 
  -1   1   3    14661.15    16774.38    527.29 o 
   0   1   3     2934.06     2362.89    102.75 o 
   1   1   3      259.37      275.16     10.62 o 
   2   1   3      293.23      260.85     18.88 o 
   3   1   3        3.26        2.63      5.71 o 
   4   1   3        2.20        7.87      7.85 o 
   5   1   3      429.63      412.93     25.07 o 
   6   1   3        0.11       -8.78     11.20 o 
   7   1   3     1062.43     1182.53     62.56 o 
   8   1   3       10.03       -5.15      8.90 o 
   9   1   3      474.29      524.72     36.86 o 
  10   1   3        8.31       52.65     16.96 o 
 -11   2   3      115.21       97.07     40.48 o 
 -10   2   3       17.46       32.70     22.03 o 
  -9   2   3      433.23      365.70     42.42 o 
  -8   2   3      213.86      198.53     15.88 o 
  -7   2   3      199.82      212.54     12.38 o 
  -6   2   3      121.42      119.04      7.86 o 
  -5   2   3      134.88      132.75      6.52 o 
  -4   2   3       23.58       17.63      3.43 o 
  -3   2   3       37.26       34.99      4.55 o 
  -2   2   3      272.30      227.27      8.97 o 
  -1   2   3     1777.40     1877.52     63.07 o 
   0   2   3      175.68      151.72      8.14 o 
   1   2   3     3204.35     3729.99    118.51 o 
   2   2   3        8.20       10.10      3.89 o 
   3   2   3       26.95       29.21      5.60 o 
   4   2   3      213.56      198.73     14.94 o 
   5   2   3      211.77      233.41     24.52 o 
   6   2   3       62.87       69.63     10.55 o 
   7   2   3        3.52       10.48     13.71 o 
   8   2   3       30.86       36.39     13.17 o 
   9   2   3      121.75      101.01     28.89 o 
  10   2   3       13.98       23.17     18.01 o 
 -11   3   3      343.99      236.46     35.02 o 
 -10   3   3       39.74       32.54     22.07 o 
  -9   3   3       42.55       14.96     19.55 o 
  -8   3   3       77.19       63.45      9.35 o 
  -7   3   3        5.95       15.74      5.58 o 
  -6   3   3        0.34        2.22      8.32 o 
  -5   3   3      279.91      290.30     12.67 o 
  -4   3   3       18.45       12.85      3.80 o 
  -3   3   3     2864.14     2934.04    118.90 o 
  -2   3   3       14.66       19.07      4.43 o 
  -1   3   3     1213.43     1319.22     47.96 o 
   0   3   3      146.47      133.04      6.61 o 
   1   3   3       39.69       41.89      3.89 o 
   2   3   3      110.86      131.60     11.48 o 
   3   3   3        0.49        2.94      4.80 o 
   4   3   3      215.95      197.89     15.24 o 
   5   3   3      401.39      406.17     25.44 o 
   6   3   3      180.00      161.68     22.04 o 
   7   3   3      684.61      753.30     47.17 o 
   8   3   3       14.80       25.53     13.37 o 
   9   3   3      222.38      173.76     25.80 o 
  10   3   3       45.13       27.88     16.17 o 
 -11   4   3      215.17      145.22     32.01 o 
 -10   4   3        1.53       -8.37     27.70 o 
  -9   4   3       63.72       77.84     15.17 o 
  -8   4   3       48.98       40.51     10.20 o 
  -7   4   3       49.97       53.40      7.50 o 
  -6   4   3       35.72       42.33      4.61 o 
  -5   4   3      182.06      187.19      8.82 o 
  -4   4   3       20.90       19.68      3.25 o 
  -3   4   3       18.67       21.02      2.13 o 
  -2   4   3       60.70       56.03      9.00 o 
  -1   4   3     1491.60     1650.14     73.27 o 
   0   4   3      172.21      180.69      9.06 o 
   1   4   3      517.31      545.02     24.69 o 
   2   4   3      642.32      653.78     29.76 o 
   3   4   3        2.65        4.39      4.71 o 
   4   4   3       88.37      101.94     17.94 o 
   5   4   3       31.26       15.48      6.83 o 
   6   4   3       10.76        3.95      7.70 o 
   7   4   3        9.41       31.67     37.52 o 
   8   4   3       10.61       21.33     14.58 o 
   9   4   3      220.78      215.77     22.65 o 
 -10   5   3       15.05       14.27     12.98 o 
  -9   5   3       17.13       22.17     10.12 o 
  -8   5   3       35.49       47.35     17.74 o 
  -7   5   3      334.92      356.83     24.05 o 
  -6   5   3       26.24       26.53      4.01 o 
  -5   5   3       21.72       31.26     11.32 o 
  -4   5   3      148.68      141.18      7.65 o 
  -3   5   3     3701.10     3893.81    142.13 o 
  -2   5   3      449.19      454.51     21.48 o 
  -1   5   3      101.11       88.00     11.56 o 
   0   5   3      429.64      430.66     19.23 o 
   1   5   3      301.53      313.30     14.94 o 
   2   5   3      222.20      227.71     16.75 o 
   3   5   3        3.43        1.47      5.08 o 
   4   5   3      244.07      189.53     33.34 o 
   5   5   3      436.33      406.64     26.13 o 
   6   5   3       46.27       39.51     13.96 o 
   7   5   3      490.48      493.33     48.08 o 
   8   5   3       69.77       51.70     13.24 o 
   9   5   3      204.32      178.38     32.69 o 
 -10   6   3       45.09       38.60     14.15 o 
  -9   6   3       11.53       20.78     13.76 o 
  -8   6   3        9.55       27.85     12.16 o 
  -7   6   3       19.64       24.11     10.62 o 
  -6   6   3      107.78      107.84      9.32 o 
  -5   6   3       58.21       59.01      6.94 o 
  -4   6   3      311.12      294.61     16.90 o 
  -3   6   3       17.38       17.13      4.63 o 
  -2   6   3       58.20       53.89      4.58 o 
  -1   6   3      660.91      672.95     29.58 o 
   0   6   3      142.71      119.25     11.26 o 
   1   6   3      491.95      494.42     22.74 o 
   2   6   3      558.20      507.51     26.27 o 
   3   6   3        3.73        3.75      4.09 o 
   4   6   3       75.48       53.25      8.86 o 
   5   6   3       82.15       88.44     11.79 o 
   6   6   3       80.96       65.47     11.98 o 
   7   6   3        4.52        2.21      9.15 o 
   8   6   3        0.13       25.84     16.59 o 
   9   6   3       96.32       86.29     16.00 o 
  -9   7   3        5.84       -0.68     17.22 o 
  -8   7   3       19.17       14.57     10.68 o 
  -7   7   3       11.77       10.28      8.99 o 
  -6   7   3      139.81      125.85     10.55 o 
  -5   7   3      724.74      781.20     37.03 o 
  -4   7   3      142.15      127.89      7.92 o 
  -3   7   3     1088.90     1084.23     46.07 o 
  -2   7   3      199.47      178.32      9.56 o 
  -1   7   3     1587.39     1694.20     79.59 o 
   0   7   3      153.88      160.00      9.44 o 
   1   7   3       76.18       79.88      7.79 o 
   2   7   3       67.16       66.33      7.73 o 
   3   7   3       19.86       10.75      5.72 o 
   4   7   3      668.10      730.45     59.12 o 
   5   7   3      140.82      131.33     14.32 o 
   6   7   3        0.33       -4.08      8.53 o 
   7   7   3      307.40      275.12     32.12 o 
   8   7   3       85.93       66.06     18.88 o 
  -9   8   3       77.18       85.65     18.57 o 
  -8   8   3       25.43       35.18     22.34 o 
  -7   8   3      138.85      157.80     25.14 o 
  -6   8   3        3.91        8.28      7.22 o 
  -5   8   3       53.63       53.23     10.88 o 
  -4   8   3      101.39      119.78      8.53 o 
  -3   8   3        2.42        4.07      3.56 o 
  -2   8   3       41.50       30.86      5.83 o 
  -1   8   3      271.84      250.65     12.78 o 
   0   8   3      103.39      106.43      8.84 o 
   1   8   3      567.81      567.13     30.03 o 
   2   8   3       46.38       46.93      6.71 o 
   3   8   3       28.00       36.85      9.41 o 
   4   8   3       13.74        6.29      7.66 o 
   5   8   3       87.35       86.21     12.36 o 
   6   8   3      124.39       79.61     17.40 o 
   7   8   3       13.51        4.30     10.33 o 
   8   8   3       32.90       44.10     13.46 o 
  -8   9   3       17.52       14.78     11.40 o 
  -7   9   3        1.38        9.22      8.21 o 
  -6   9   3        3.95        2.07      7.15 o 
  -5   9   3      395.89      344.24     21.73 o 
  -4   9   3       42.35       34.41      8.06 o 
  -3   9   3      127.65      140.54      9.92 o 
  -2   9   3       24.87       36.88      5.12 o 
  -1   9   3      884.13      883.70     41.88 o 
   0   9   3      193.51      178.71     13.46 o 
   1   9   3       24.04       30.60      6.92 o 
   2   9   3       25.35       33.77      6.42 o 
   3   9   3        8.96       14.62      6.23 o 
   4   9   3       22.86       13.42      8.13 o 
   5   9   3       37.20       22.20     16.27 o 
   6   9   3       31.94       29.75     11.22 o 
   7   9   3       88.89       90.77     18.48 o 
  -7  10   3       10.43        1.51      8.54 o 
  -6  10   3       44.11       44.95     10.73 o 
  -5  10   3       11.27        0.21      7.03 o 
  -4  10   3        4.47       14.34      6.67 o 
  -3  10   3        5.88        2.84      5.29 o 
  -2  10   3        2.21        0.39      4.25 o 
  -1  10   3        8.52        7.00      4.58 o 
   0  10   3       68.88       66.04      7.68 o 
   1  10   3      171.12      174.27     13.50 o 
   2  10   3       15.84       14.94      7.74 o 
   3  10   3       12.13       14.58      6.51 o 
   4  10   3       74.11       88.53     10.70 o 
   5  10   3       19.48       20.65      8.05 o 
   6  10   3        1.02       -5.72     10.79 o 
  -6  11   3       51.41       68.44     30.26 o 
  -5  11   3       81.38       58.94     32.12 o 
  -4  11   3       46.10       47.65      8.38 o 
  -3  11   3        5.84       13.95      6.68 o 
  -2  11   3      172.35      165.43     14.38 o 
  -1  11   3      160.99      142.68     13.21 o 
   0  11   3        2.57        1.15      5.78 o 
   1  11   3        8.52        7.07      5.51 o 
   2  11   3      169.06      205.76     35.48 o 
   3  11   3       11.69       14.87      7.22 o 
   4  11   3       22.21       22.48      8.38 o 
   5  11   3       18.97       29.85      9.06 o 
  -5  12   3        2.35        1.94      9.38 o 
  -4  12   3       28.27       21.17     10.36 o 
  -3  12   3        3.66        1.87     12.07 o 
  -2  12   3        4.63       -3.50      6.71 o 
  -1  12   3       13.81       15.10      7.78 o 
   0  12   3       72.72       58.24     16.25 o 
   1  12   3       37.36       36.11      8.88 o 
   2  12   3       11.85       12.13      8.52 o 
   3  12   3        0.42        0.57      7.40 o 
   4  12   3       26.82       25.07      9.29 o 
  -2  13   3       70.95       92.50     16.98 o 
  -1  13   3        7.05       -8.01      8.01 o 
   0  13   3       35.29       36.71      9.75 o 
   1  13   3       11.82       14.93      9.30 o 
 -10   0   4       20.06       64.70     48.41 o 
  -8   0   4      219.18      287.36     52.83 o 
  -6   0   4     1933.30     2192.75    138.58 o 
  -4   0   4      259.65      230.54     11.49 o 
  -2   0   4     2418.53     2551.75    114.16 o 
   0   0   4      475.95      541.58     25.84 o 
   2   0   4       96.01       91.95     18.15 o 
   4   0   4     2433.04     2946.66    300.01 o 
   6   0   4      499.50      501.62     43.56 o 
   8   0   4       80.30       87.98     20.90 o 
  10   0   4        8.74       28.52     24.44 o 
 -11   1   4       18.50      -18.90     34.07 o 
 -10   1   4      117.02       62.35     31.59 o 
  -9   1   4        5.22       16.06     18.62 o 
  -8   1   4      473.52      505.92     29.74 o 
  -7   1   4       64.86       50.14      8.02 o 
  -6   1   4      441.32      489.97     24.03 o 
  -5   1   4      155.60      147.94      5.99 o 
  -4   1   4       45.65       39.48      3.34 o 
  -3   1   4      228.73      207.83      7.47 o 
  -2   1   4      282.89      358.67     11.94 o 
  -1   1   4     2128.64     1862.84     58.71 o 
   0   1   4       99.30      116.20      5.63 o 
   1   1   4      156.19      127.68      8.86 o 
   2   1   4     5505.64     6421.44    286.78 o 
   3   1   4        2.17        5.56      4.91 o 
   4   1   4     1080.99     1187.15     57.58 o 
   5   1   4        8.66        7.71     11.89 o 
   6   1   4        1.30       -0.50      7.79 o 
   7   1   4        8.77       14.64     31.76 o 
   8   1   4        6.98        3.86     11.35 o 
   9   1   4       21.78        2.16     19.15 o 
 -11   2   4       11.55      -14.61     32.09 o 
 -10   2   4       11.69       22.00     31.42 o 
  -9   2   4       49.30       44.97     25.83 o 
  -8   2   4      181.58      167.95     21.92 o 
  -7   2   4       34.70       28.32      7.97 o 
  -6   2   4      720.99      629.89     59.27 o 
  -5   2   4        5.93        7.86      2.80 o 
  -4   2   4     2854.23     3189.94    141.08 o 
  -3   2   4       24.38       25.69      2.52 o 
  -2   2   4      163.35      151.08      5.66 o 
  -1   2   4      119.34      116.31      5.23 o 
   0   2   4        5.51        4.44      2.67 o 
   1   2   4      160.25      144.10      9.63 o 
   2   2   4      144.12      182.31     15.03 o 
   3   2   4      203.43      196.83     14.13 o 
   4   2   4     2203.03     2507.13    115.36 o 
   5   2   4       25.35       35.31      8.14 o 
   6   2   4     1714.64     1961.21    101.68 o 
   7   2   4       44.98       45.41     10.90 o 
   8   2   4       39.56       47.35     18.34 o 
   9   2   4       27.33       28.65     24.99 o 
 -11   3   4       29.60       17.81     32.42 o 
 -10   3   4       22.03       40.12     25.95 o 
  -9   3   4       23.53       34.81     12.09 o 
  -8   3   4      497.31      394.62     52.20 o 
  -7   3   4        7.04       13.12      5.98 o 
  -6   3   4      413.85      424.43     27.35 o 
  -5   3   4       31.88       32.33      4.12 o 
  -4   3   4       25.70       26.13      3.51 o 
  -3   3   4       18.77       13.11      5.59 o 
  -2   3   4      456.19      523.70     24.05 o 
  -1   3   4       28.20       25.14      3.08 o 
   0   3   4       68.53       58.42      4.30 o 
   1   3   4      122.95      127.84     10.50 o 
   2   3   4      492.78      407.39     25.46 o 
   3   3   4      203.00      199.07     24.61 o 
   4   3   4     2218.75     2517.68    117.38 o 
   5   3   4       65.85       55.58     14.58 o 
   6   3   4      412.32      447.12     31.71 o 
   7   3   4       75.07       88.87     13.16 o 
   8   3   4       24.58       28.86     14.71 o 
   9   3   4       26.70       23.75     13.80 o 
 -10   4   4       18.73       20.49     11.56 o 
  -9   4   4       21.53       17.61     10.06 o 
  -8   4   4       35.15       27.36     14.79 o 
  -7   4   4       11.09        7.79      7.98 o 
  -6   4   4     1272.50     1328.27     63.72 o 
  -5   4   4      132.93      126.91      8.44 o 
  -4   4   4      139.43      102.60      9.37 o 
  -3   4   4       22.27       19.12      2.50 o 
  -2   4   4      680.41      756.37     34.55 o 
  -1   4   4      196.98      191.65     11.19 o 
   0   4   4      215.14      248.52     11.48 o 
   1   4   4      328.87      331.01     16.53 o 
   2   4   4        2.40        6.69      5.26 o 
   3   4   4       91.18       75.79     17.33 o 
   4   4   4     1789.03     1954.54    101.25 o 
   5   4   4       51.84       40.58     10.01 o 
   6   4   4      533.15      539.84     72.83 o 
   7   4   4        8.74       10.81     10.98 o 
   8   4   4       11.13       23.19     25.33 o 
   9   4   4        1.00       -3.76     13.13 o 
 -10   5   4        8.89       26.97     16.99 o 
  -9   5   4       15.88       24.48     27.23 o 
  -8   5   4      796.52      777.82     50.32 o 
  -7   5   4       39.63       33.20     12.80 o 
  -6   5   4       49.17       64.08      8.17 o 
  -5   5   4       27.74       21.58      3.62 o 
  -4   5   4        0.35       -2.32      2.42 o 
  -3   5   4      158.26      142.18      8.44 o 
  -2   5   4      326.32      358.43     18.61 o 
  -1   5   4      174.05      169.92     10.15 o 
   0   5   4       11.11        4.01      3.08 o 
   1   5   4       76.49       72.54      6.33 o 
   2   5   4      699.34      715.24     40.65 o 
   3   5   4      229.30      189.08     15.65 o 
   4   5   4      182.40      145.95     13.96 o 
   5   5   4       12.85       15.93      7.95 o 
   6   5   4       27.62        6.17      9.07 o 
   7   5   4       35.59       33.93     10.94 o 
   8   5   4        0.85       28.55     11.76 o 
   9   5   4       11.74        1.22     13.25 o 
 -10   6   4        1.54       14.05     32.12 o 
  -9   6   4        6.06       19.49     11.98 o 
  -8   6   4       59.91       67.96     15.36 o 
  -7   6   4       78.17       66.97      9.21 o 
  -6   6   4      793.71      760.21     42.82 o 
  -5   6   4       97.66       98.35      6.85 o 
  -4   6   4       60.10       48.91      6.17 o 
  -3   6   4      321.50      314.85     25.26 o 
  -2   6   4       81.06       88.96      7.17 o 
  -1   6   4      161.15      157.67     10.67 o 
   0   6   4      103.00      121.67      8.50 o 
   1   6   4      887.73      766.24     44.17 o 
   2   6   4       10.40       16.50      7.32 o 
   3   6   4       71.35       44.94     11.42 o 
   4   6   4      752.03      786.01     42.11 o 
   5   6   4       95.42       96.63     15.59 o 
   6   6   4      437.45      366.96     38.00 o 
   7   6   4        5.66       15.53      9.73 o 
   8   6   4       11.78       14.60     12.73 o 
  -9   7   4        1.52        2.79     12.10 o 
  -8   7   4      214.36      200.73     20.28 o 
  -7   7   4       63.05       57.50     10.53 o 
  -6   7   4      169.09      225.35     32.12 o 
  -5   7   4       70.95       59.04      6.66 o 
  -4   7   4       31.07       33.65      3.85 o 
  -3   7   4      143.69      141.61     13.13 o 
  -2   7   4       25.03       25.62      4.30 o 
  -1   7   4      211.65      192.44     10.72 o 
   0   7   4      250.69      285.66     14.65 o 
   1   7   4        7.76        1.40      5.98 o 
   2   7   4      452.84      430.96     25.66 o 
   3   7   4      628.03      543.21     43.89 o 
   4   7   4     1240.84     1306.12     88.54 o 
   5   7   4       16.28       19.54     12.90 o 
   6   7   4       41.53       22.42     10.12 o 
   7   7   4       57.49       39.95     13.01 o 
   8   7   4        0.95       -3.60     12.55 o 
  -9   8   4       22.91       15.96     10.00 o 
  -8   8   4       77.21       79.15     15.36 o 
  -7   8   4       30.23       29.55      9.61 o 
  -6   8   4      236.43      239.24     22.38 o 
  -5   8   4      124.11      157.82     16.45 o 
  -4   8   4      548.64      576.37     32.04 o 
  -3   8   4       95.80       97.38      9.30 o 
  -2   8   4       59.08       47.32     12.33 o 
  -1   8   4      105.52      141.46     17.59 o 
   0   8   4      103.46      108.22      9.21 o 
   1   8   4      127.43      119.64     10.08 o 
   2   8   4       43.01       41.85     12.28 o 
   3   8   4       13.30       -5.74      7.54 o 
   4   8   4      442.32      377.54     51.68 o 
   5   8   4      201.63      218.54     27.27 o 
   6   8   4      476.26      540.68     47.10 o 
   7   8   4       19.67       13.60     16.86 o 
  -8   9   4       85.20       69.65     13.48 o 
  -7   9   4        3.36        2.58     10.01 o 
  -6   9   4       84.78       90.31     16.99 o 
  -5   9   4       39.23       33.64     11.40 o 
  -4   9   4        7.82       18.02      5.78 o 
  -3   9   4       39.80       33.76      8.62 o 
  -2   9   4        7.26        6.81      5.34 o 
  -1   9   4       61.09       50.98      5.82 o 
   0   9   4      105.65      116.17     14.11 o 
   1   9   4        2.89       -2.57      4.73 o 
   2   9   4      928.08      942.68     47.91 o 
   3   9   4       21.72        9.89     14.24 o 
   4   9   4       99.13      110.58     15.72 o 
   5   9   4       11.72       19.74     10.31 o 
   6   9   4        3.49       25.44     14.18 o 
  -7  10   4       28.80       27.13     23.51 o 
  -6  10   4      118.28      104.77     15.43 o 
  -5  10   4       25.91       20.28     16.06 o 
  -4  10   4        7.41        7.53      9.31 o 
  -3  10   4        4.43       11.95      6.20 o 
  -2  10   4      211.46      225.31     16.91 o 
  -1  10   4       39.11       45.31      8.07 o 
   0  10   4       26.77       35.69     10.00 o 
   1  10   4       54.30       62.27      8.24 o 
   2  10   4        8.79       24.07      6.90 o 
   3  10   4       72.26       85.57     12.70 o 
   4  10   4      203.19      204.73     25.71 o 
   5  10   4       21.55        4.02     10.94 o 
   6  10   4       24.83       36.75     21.03 o 
  -6  11   4        8.57        5.98      9.48 o 
  -5  11   4       14.26        7.39      9.05 o 
  -4  11   4        1.84        0.08     13.50 o 
  -3  11   4       46.21       54.63      9.03 o 
  -2  11   4       34.42       19.82     12.02 o 
  -1  11   4       55.77       48.46      9.34 o 
   0  11   4        0.63        4.20      8.77 o 
   1  11   4       77.60       75.32     13.06 o 
   2  11   4       29.12       12.52      9.70 o 
   3  11   4       20.94       10.33      7.85 o 
   4  11   4        5.41       14.34     13.37 o 
  -4  12   4       38.78       40.26     11.85 o 
  -3  12   4       28.41       30.45     10.85 o 
  -2  12   4        8.95        7.67      8.40 o 
  -1  12   4       97.19      119.64     13.20 o 
   0  12   4       53.41       58.11     10.62 o 
   1  12   4       57.74       66.61     10.78 o 
   2  12   4        2.94        7.54     17.36 o 
   3  12   4       26.69        3.81     16.11 o 
 -11   0   5       39.24       69.82     55.39 o 
  -9   0   5      368.78      276.04     61.91 o 
  -7   0   5      484.70      473.06     31.48 o 
  -5   0   5       40.06       35.44      4.37 o 
  -3   0   5      163.83      158.30      8.32 o 
  -1   0   5     7046.67     7973.22    355.04 o 
   1   0   5     3360.47     3738.69    237.93 o 
   3   0   5      376.23      398.78     32.42 o 
   5   0   5        0.76       67.03     35.38 o 
   7   0   5      118.18      134.22     23.69 o 
   9   0   5      277.73      310.39     40.78 o 
 -11   1   5       11.54       65.19     37.84 o 
 -10   1   5        3.94       -9.19     29.21 o 
  -9   1   5       41.06       20.02     36.31 o 
  -8   1   5       23.78       31.10     10.40 o 
  -7   1   5       57.00       70.24      5.64 o 
  -6   1   5       46.06       43.12      4.53 o 
  -5   1   5      348.99      384.68     16.90 o 
  -4   1   5      163.49      150.68      7.90 o 
  -3   1   5     3124.72     3541.05    111.60 o 
  -2   1   5      871.53      778.83     25.28 o 
  -1   1   5      637.76      725.69     25.35 o 
   0   1   5       82.98       75.67      7.22 o 
   1   1   5      422.85      492.05     28.77 o 
   2   1   5       38.92       36.01      6.06 o 
   3   1   5      425.29      415.32     24.70 o 
   4   1   5        8.99        9.11      5.81 o 
   5   1   5       19.03       11.79     11.85 o 
   6   1   5        6.10        9.19     11.62 o 
   7   1   5      189.53      173.09     24.25 o 
   8   1   5       42.25       30.66     13.02 o 
   9   1   5       11.47       26.24     21.10 o 
 -11   2   5      219.78      211.33     68.43 o 
 -10   2   5       22.95       53.07     44.22 o 
  -9   2   5       89.27       71.90     20.25 o 
  -8   2   5       16.10       13.20      7.75 o 
  -7   2   5      290.80      273.85     32.00 o 
  -6   2   5       30.96       38.68     15.92 o 
  -5   2   5        0.20        0.15      2.82 o 
  -4   2   5        5.69        5.42      2.26 o 
  -3   2   5      143.10      139.36      6.35 o 
  -2   2   5      224.29      240.42     11.28 o 
  -1   2   5     5270.90     6112.47    241.39 o 
   0   2   5      238.01      219.04     10.51 o 
   1   2   5     1367.11     1424.74     67.04 o 
   2   2   5      184.79      178.15     13.08 o 
   3   2   5      202.48      236.26     19.63 o 
   4   2   5       25.13       24.81      6.72 o 
   5   2   5        0.10       11.12      7.32 o 
   6   2   5      133.87      163.60     21.16 o 
   7   2   5       94.77       81.60     13.51 o 
   8   2   5       26.84       35.61     21.03 o 
   9   2   5      282.61      291.13     28.02 o 
 -10   3   5       14.71       -8.38     10.71 o 
  -9   3   5       23.52       22.38     11.45 o 
  -8   3   5       28.29       26.97      7.29 o 
  -7   3   5       98.51      128.41     21.60 o 
  -6   3   5       42.24       41.70      5.05 o 
  -5   3   5       48.53       48.10      7.53 o 
  -4   3   5       29.99       22.14      4.69 o 
  -3   3   5      275.55      276.77     20.08 o 
  -2   3   5        8.75        7.55      3.02 o 
  -1   3   5       44.43       44.27      6.14 o 
   0   3   5       11.71       13.87      4.12 o 
   1   3   5      828.20     1001.53     47.58 o 
   2   3   5      236.71      247.58     39.98 o 
   3   3   5      395.15      409.43     31.44 o 
   4   3   5       68.43       64.82     12.66 o 
   5   3   5       29.44       36.47      9.27 o 
   6   3   5       62.39       57.98     10.79 o 
   7   3   5      105.33      104.20     24.71 o 
   8   3   5       24.24       35.17     14.24 o 
   9   3   5        9.30       19.02     14.74 o 
 -10   4   5       14.87       -1.40     11.64 o 
  -9   4   5      146.10      157.04     16.62 o 
  -8   4   5        5.01       -5.59      5.59 o 
  -7   4   5      223.30      219.01     25.73 o 
  -6   4   5      115.25      111.59     10.78 o 
  -5   4   5       16.76       14.10      3.56 o 
  -4   4   5      127.69      129.66     12.17 o 
  -3   4   5      178.96      175.22      9.16 o 
  -2   4   5       56.65       64.41      5.72 o 
  -1   4   5      595.94      613.66     28.72 o 
   0   4   5      296.53      287.68     16.76 o 
   1   4   5     2061.43     2184.25     94.25 o 
   2   4   5      100.52       72.66      9.20 o 
   3   4   5       29.61       25.00     13.17 o 
   4   4   5       54.77       43.28     11.02 o 
   5   4   5        0.06       12.57      7.17 o 
   6   4   5       25.66       26.75     15.46 o 
   7   4   5      112.61      125.47     29.23 o 
   8   4   5        9.06       12.66     11.54 o 
 -10   5   5        6.67       16.13      9.71 o 
  -9   5   5       66.65       86.42     21.41 o 
  -8   5   5        0.60        4.19      7.45 o 
  -7   5   5      363.75      365.24     27.61 o 
  -6   5   5       12.78        3.56      5.06 o 
  -5   5   5        6.76       11.29      6.28 o 
  -4   5   5       26.58       20.95      5.90 o 
  -3   5   5       20.94       36.66      3.93 o 
  -2   5   5      191.37      169.11     10.85 o 
  -1   5   5      811.00      819.60     42.56 o 
   0   5   5       50.56       49.64      5.93 o 
   1   5   5      368.57      377.42     24.85 o 
   2   5   5      106.05      102.15     14.18 o 
   3   5   5      434.64      434.48     26.39 o 
   4   5   5       12.91        1.58      6.88 o 
   5   5   5        2.83       17.85     13.39 o 
   6   5   5       20.39       19.59      9.80 o 
   7   5   5       87.85       95.97     25.26 o 
   8   5   5        4.42       -0.49     12.99 o 
 -10   6   5        2.27       16.63     10.52 o 
  -9   6   5       47.52       43.08     10.86 o 
  -8   6   5      106.93       98.50     15.83 o 
  -7   6   5      222.35      243.75     21.79 o 
  -6   6   5      230.09      239.27     31.19 o 
  -5   6   5       13.91       13.24      6.52 o 
  -4   6   5      102.52       88.20      7.31 o 
  -3   6   5       57.06       65.42      6.31 o 
  -2   6   5       72.50       83.49      7.95 o 
  -1   6   5      903.70      896.23     49.61 o 
   0   6   5      524.61      471.61     22.73 o 
   1   6   5     1472.06     1445.20     73.25 o 
   2   6   5      137.33      109.75     14.38 o 
   3   6   5       78.41       80.19     17.17 o 
   4   6   5      101.59      106.24     12.82 o 
   5   6   5        6.21        6.60      8.71 o 
   6   6   5       17.52        9.04      9.85 o 
   7   6   5       50.36       36.57     25.26 o 
   8   6   5       32.19       37.74     13.87 o 
  -9   7   5       11.30       41.79     11.51 o 
  -8   7   5       44.22       32.75     10.36 o 
  -7   7   5       13.07       20.62      8.54 o 
  -6   7   5        9.23        8.90      7.40 o 
  -5   7   5        9.29        9.99      7.15 o 
  -4   7   5       71.62       70.08      9.70 o 
  -3   7   5      727.32      778.05     77.52 o 
  -2   7   5      207.62      216.30     16.94 o 
  -1   7   5      140.12      139.27     14.24 o 
   0   7   5       13.16       16.92      6.31 o 
   1   7   5      107.17      120.25     11.88 o 
   2   7   5      304.99      263.83     19.21 o 
   3   7   5      142.51      108.31     25.87 o 
   4   7   5       16.02       13.86     11.46 o 
   5   7   5        9.15        4.80     10.35 o 
   6   7   5       12.87       18.23     10.29 o 
   7   7   5       57.82       43.02     13.75 o 
  -8   8   5       26.13       34.45     11.19 o 
  -7   8   5       33.70       39.19     10.27 o 
  -6   8   5       69.14       88.14     13.00 o 
  -5   8   5        0.49        7.75      7.40 o 
  -4   8   5      128.24      120.28     16.06 o 
  -3   8   5       55.91       66.97      7.84 o 
  -2   8   5       16.44       16.26      9.33 o 
  -1   8   5     1367.05     1348.64     80.34 o 
   0   8   5      258.92      260.61     21.45 o 
   1   8   5      339.73      348.53     44.24 o 
   2   8   5        2.69        6.84      7.68 o 
   3   8   5       82.55       76.99     11.28 o 
   4   8   5      214.45      200.26     21.84 o 
   5   8   5       10.06       20.50     10.56 o 
   6   8   5        2.24        6.86     11.35 o 
  -8   9   5        3.11       20.91     16.52 o 
  -7   9   5        3.68       -8.21      8.21 o 
  -6   9   5       57.83       43.23     16.52 o 
  -5   9   5       23.03       14.12      8.54 o 
  -4   9   5       38.72       33.04      9.20 o 
  -3   9   5      400.46      404.69     24.81 o 
  -2   9   5       41.14       38.91      7.34 o 
  -1   9   5       18.29       18.45      8.08 o 
   0   9   5       53.33       59.69      9.95 o 
   1   9   5       69.89      104.04     25.29 o 
   2   9   5       44.02       40.73     10.02 o 
   3   9   5       36.36       50.27     13.84 o 
   4   9   5       11.24       18.94     14.51 o 
   5   9   5        8.82        5.29     10.76 o 
   6   9   5       21.03       25.61     13.41 o 
  -7  10   5       54.81       54.59     13.12 o 
  -6  10   5       13.67       19.04     10.71 o 
  -5  10   5       25.39       11.64      8.56 o 
  -4  10   5       26.35        6.20     14.20 o 
  -3  10   5       11.12       12.02      8.68 o 
  -2  10   5       70.47       87.42      9.76 o 
  -1  10   5      382.25      408.74     26.80 o 
   0  10   5       43.42       48.83     10.49 o 
   1  10   5       90.09      104.96     25.18 o 
   2  10   5       63.03       81.65     28.48 o 
   3  10   5       18.30        8.15      9.93 o 
   4  10   5       22.22       21.99     10.54 o 
   5  10   5        1.53       14.98     16.60 o 
  -5  11   5      110.23       82.90     14.25 o 
  -4  11   5       14.44        2.56      9.22 o 
  -3  11   5       85.13       88.17     20.95 o 
  -2  11   5       79.31       84.37     14.43 o 
  -1  11   5        5.26        7.42      7.43 o 
   0  11   5        6.02       -2.19      6.70 o 
   1  11   5       42.44       43.78     16.78 o 
   2  11   5       22.18       15.87     10.72 o 
   3  11   5       19.21        2.63     10.98 o 
  -3  12   5        2.37       -0.52      9.27 o 
  -2  12   5       68.66       39.65     23.27 o 
  -1  12   5       94.40      131.05     14.21 o 
   0  12   5       27.20       36.20      9.63 o 
   1  12   5       25.42        3.15      9.81 o 
 -10   0   6       27.55       56.32     47.01 o 
  -8   0   6       58.66       49.34     11.64 o 
  -6   0   6      800.82      906.83     58.32 o 
  -4   0   6     1905.91     1989.65    103.00 o 
  -2   0   6      247.50      237.69     12.58 o 
   0   0   6       46.90       47.36      7.75 o 
   2   0   6      244.03      244.39     43.76 o 
   4   0   6      507.58      546.87    109.62 o 
   6   0   6      475.57      469.08     73.55 o 
   8   0   6       85.53       88.48     22.05 o 
 -10   1   6       23.95      -22.30     27.15 o 
  -9   1   6        1.29       14.97     10.71 o 
  -8   1   6       18.65       26.37     16.29 o 
  -7   1   6       32.90       41.91      5.32 o 
  -6   1   6       79.03       81.34      8.04 o 
  -5   1   6       43.28       34.60      3.80 o 
  -4   1   6      458.57      485.39     17.71 o 
  -3   1   6      387.56      376.11     13.55 o 
  -2   1   6     2056.02     2130.17     78.58 o 
  -1   1   6        8.99        6.30      2.91 o 
   0   1   6       52.83       52.08      5.75 o 
   1   1   6       25.09       20.21      5.07 o 
   2   1   6      165.20      183.66     17.60 o 
   3   1   6        0.12        0.01      5.38 o 
   4   1   6        1.23       -2.48      6.09 o 
   5   1   6        5.91        6.30      7.46 o 
   6   1   6      194.58      183.75     33.42 o 
   7   1   6       48.92       60.87     33.55 o 
   8   1   6       59.35       54.98     13.90 o 
 -10   2   6       15.22       28.86     13.50 o 
  -9   2   6        1.41        1.98      8.97 o 
  -8   2   6        6.10       18.04      9.27 o 
  -7   2   6       24.47       24.01      5.87 o 
  -6   2   6      820.28      919.12     60.05 o 
  -5   2   6       29.84       23.98      3.35 o 
  -4   2   6      704.77      664.83     31.72 o 
  -3   2   6      115.46      108.48      5.59 o 
  -2   2   6      331.65      353.03     14.39 o 
  -1   2   6      500.69      468.77     21.62 o 
   0   2   6      566.85      648.77     29.01 o 
   1   2   6       58.53       60.56      7.19 o 
   2   2   6      219.52      213.02     16.06 o 
   3   2   6       63.77       72.66      9.17 o 
   4   2   6     1723.38     2034.15    211.10 o 
   5   2   6      126.47      167.69     30.09 o 
   6   2   6       32.70       32.62     18.54 o 
   7   2   6       52.91       68.57     13.64 o 
   8   2   6       78.54       95.88     17.79 o 
 -10   3   6       20.61       20.95     13.03 o 
  -9   3   6       29.35       44.69     13.50 o 
  -8   3   6        0.37       -1.40      5.92 o 
  -7   3   6       78.65       84.03      9.52 o 
  -6   3   6        3.89        2.80      7.57 o 
  -5   3   6       44.94       43.88      5.03 o 
  -4   3   6      427.18      440.41     30.53 o 
  -3   3   6        0.34        2.75      3.61 o 
  -2   3   6     1661.06     1761.31     70.63 o 
  -1   3   6       21.65       21.71      3.56 o 
   0   3   6      518.67      591.55     27.21 o 
   1   3   6       86.09       99.65     13.83 o 
   2   3   6      829.53      995.09     48.75 o 
   3   3   6      180.87      137.03     14.51 o 
   4   3   6      415.23      463.41     36.75 o 
   5   3   6       58.61       47.83     10.21 o 
   6   3   6      360.23      385.00     27.93 o 
   7   3   6        0.26       -5.98     10.38 o 
   8   3   6      111.75      118.95     20.09 o 
 -10   4   6       19.78       26.53     15.36 o 
  -9   4   6        4.91        7.45     10.71 o 
  -8   4   6      108.39       93.56     11.84 o 
  -7   4   6       51.01       38.23     10.94 o 
  -6   4   6        3.07        1.86      7.91 o 
  -5   4   6      121.41      107.32     15.83 o 
  -4   4   6     1274.31     1320.01     94.73 o 
  -3   4   6       35.77       29.51      5.51 o 
  -2   4   6      142.78      142.59      9.37 o 
  -1   4   6       95.29       78.37      5.40 o 
   0   4   6      426.54      453.93     21.31 o 
   1   4   6      264.33      256.88     17.45 o 
   2   4   6      307.17      368.46     30.50 o 
   3   4   6       10.22       14.62      6.76 o 
   4   4   6      537.38      494.82     35.61 o 
   5   4   6       24.13       20.64      9.61 o 
   6   4   6      184.81      238.14     21.56 o 
   7   4   6        3.37      -11.70     19.10 o 
   8   4   6        0.71        4.09     19.69 o 
 -10   5   6        5.68        4.65     14.43 o 
  -9   5   6       12.76       17.46      8.72 o 
  -8   5   6       33.86       23.75      8.39 o 
  -7   5   6       32.13       36.79      8.56 o 
  -6   5   6        7.80        9.19      6.41 o 
  -5   5   6       12.47       14.85      6.26 o 
  -4   5   6       48.35       41.59      8.16 o 
  -3   5   6       25.54       28.63      6.52 o 
  -2   5   6     1817.68     1886.26     83.66 o 
  -1   5   6       51.05       44.31      9.79 o 
   0   5   6       32.05       29.87      4.58 o 
   1   5   6       66.46       54.67      8.13 o 
   2   5   6       18.22       13.16      7.53 o 
   3   5   6       47.55       56.15      9.49 o 
   4   5   6       27.82        9.21      7.99 o 
   5   5   6       20.35       27.47      9.94 o 
   6   5   6      157.37      142.60     25.78 o 
   7   5   6        3.17        6.52     20.36 o 
  -9   6   6       13.77       23.25     10.36 o 
  -8   6   6      118.92      126.19     15.43 o 
  -7   6   6       24.86       28.05      9.08 o 
  -6   6   6       28.50       22.59     13.96 o 
  -5   6   6      229.94      214.49     35.14 o 
  -4   6   6      793.46      735.23    114.98 o 
  -3   6   6      101.52      103.62      8.70 o 
  -2   6   6      195.67      242.54     18.00 o 
  -1   6   6      382.34      366.81     24.05 o 
   0   6   6      169.40      160.46     18.88 o 
   1   6   6        8.41        5.94      6.44 o 
   2   6   6      105.75      107.98     14.51 o 
   3   6   6       83.15       78.93     15.52 o 
   4   6   6      441.29      386.90     45.91 o 
   5   6   6       16.54       20.57     13.24 o 
   6   6   6      123.81      118.67     20.01 o 
   7   6   6       34.04       40.41     15.81 o 
  -9   7   6       38.47       34.96     12.01 o 
  -8   7   6        8.65        6.93      9.38 o 
  -7   7   6        7.06        1.36      8.27 o 
  -6   7   6        6.90       -5.33      6.93 o 
  -5   7   6        9.72        7.29      7.60 o 
  -4   7   6      176.12      218.10     20.02 o 
  -3   7   6      131.89      119.84     10.17 o 
  -2   7   6      372.01      348.31     24.40 o 
  -1   7   6      155.59      161.74     14.99 o 
   0   7   6      128.86      150.92     14.86 o 
   1   7   6      119.49       98.09     12.77 o 
   2   7   6      513.44      535.62     30.85 o 
   3   7   6        0.35       -1.64      9.07 o 
   4   7   6       40.74       35.17     10.62 o 
   5   7   6       13.54       17.57     10.26 o 
   6   7   6       52.00       47.58     12.77 o 
  -8   8   6        7.49        5.59      9.38 o 
  -7   8   6        5.00       -1.45      8.39 o 
  -6   8   6      396.28      401.28     75.41 o 
  -5   8   6       64.96       57.02     10.73 o 
  -4   8   6      230.59      265.01     23.92 o 
  -3   8   6        3.97       15.70     10.24 o 
  -2   8   6       47.70       22.68     21.41 o 
  -1   8   6       70.98       88.30     29.92 o 
   0   8   6      126.42      128.73     14.30 o 
   1   8   6       99.43       97.33     13.19 o 
   2   8   6       55.21       70.50     33.84 o 
   3   8   6      121.30      105.53     16.56 o 
   4   8   6      479.44      524.30     50.46 o 
   5   8   6        2.20        7.92     10.60 o 
   6   8   6        6.02       -0.47     11.58 o 
  -7   9   6       70.87       77.83     24.21 o 
  -6   9   6        3.21        8.72      8.94 o 
  -5   9   6       61.14       51.50     10.99 o 
  -4   9   6       85.96       71.10     25.14 o 
  -3   9   6        3.73       12.76     11.87 o 
  -2   9   6      360.08      390.08     24.74 o 
  -1   9   6       78.72       66.11     11.38 o 
   0   9   6       16.37       17.80     13.69 o 
   1   9   6       24.65       18.83      8.74 o 
   2   9   6       24.42       19.72      9.69 o 
   3   9   6       33.77       55.17     15.41 o 
   4   9   6        3.37       -1.75     10.38 o 
   5   9   6       20.56       40.92     13.46 o 
  -6  10   6       52.90       61.24     13.59 o 
  -5  10   6       14.20        5.70     10.24 o 
  -4  10   6      117.97       88.59     38.64 o 
  -3  10   6       41.46       47.43     11.63 o 
  -2  10   6       10.28        6.57      9.48 o 
  -1  10   6       19.12       18.47      9.78 o 
   0  10   6        6.40        9.42     12.81 o 
   1  10   6       41.57       34.95     10.52 o 
   2  10   6       25.00       26.85     11.08 o 
   3  10   6        1.01        0.04     11.31 o 
   4  10   6       25.55       36.68     17.75 o 
  -4  11   6        8.76        7.85      9.38 o 
  -3  11   6       48.68       53.35     13.25 o 
  -2  11   6       50.11       46.29     11.93 o 
  -1  11   6       12.41       22.41     16.99 o 
   0  11   6       22.88       22.51     10.23 o 
   1  11   6       34.94       27.05     11.34 o 
   2  11   6        6.34       16.43     12.12 o 
  -7   0   7       96.82       77.74     13.03 o 
  -5   0   7      489.50      515.82     33.93 o 
  -3   0   7      179.66      197.04     12.13 o 
  -1   0   7      996.77     1113.30    129.17 o 
   1   0   7      857.04     1021.33    110.79 o 
   3   0   7       39.26       33.12     13.96 o 
   5   0   7      121.97      124.27     37.70 o 
   7   0   7        0.29        4.09     16.99 o 
  -9   1   7      133.77      163.39     23.74 o 
  -8   1   7        2.06       19.09     10.24 o 
  -7   1   7      945.17      932.84     65.17 o 
  -6   1   7       34.88       35.11      4.79 o 
  -5   1   7       53.64       55.97      6.12 o 
  -4   1   7       66.33       54.47      4.34 o 
  -3   1   7       38.43       46.06      3.86 o 
  -2   1   7       15.13       16.90      3.74 o 
  -1   1   7       62.51       69.72      9.17 o 
   0   1   7       22.47       20.11      4.73 o 
   1   1   7      659.68      683.68     39.98 o 
   2   1   7       23.04       35.96      9.24 o 
   3   1   7     1060.91     1167.17     56.35 o 
   4   1   7        9.10        7.60      6.98 o 
   5   1   7      186.49      226.80     19.53 o 
   6   1   7       52.10       33.98     11.29 o 
   7   1   7       16.24        5.49     10.70 o 
 -10   2   7       13.14       12.10     12.10 o 
  -9   2   7      160.24      184.33     26.53 o 
  -8   2   7       31.30       28.86     11.17 o 
  -7   2   7       31.79       16.57     15.59 o 
  -6   2   7       23.83       21.06      6.28 o 
  -5   2   7      293.00      286.58     17.07 o 
  -4   2   7       34.93       37.91      3.95 o 
  -3   2   7      200.69      240.43     10.42 o 
  -2   2   7      310.55      298.14     15.20 o 
  -1   2   7       74.72       61.75      5.99 o 
   0   2   7       61.92       55.65     10.82 o 
   1   2   7      325.49      398.76     33.93 o 
   2   2   7       91.62      111.04     19.09 o 
   3   2   7        3.52        1.10      6.07 o 
   4   2   7       46.85       49.65      9.97 o 
   5   2   7       93.39      104.10     26.47 o 
   6   2   7       55.58       44.87     21.23 o 
   7   2   7        2.58       -0.50     14.45 o 
 -10   3   7       24.28       53.53     16.29 o 
  -9   3   7       35.84       43.76     13.50 o 
  -8   3   7        8.97        9.78     10.24 o 
  -7   3   7      664.91      646.02     43.83 o 
  -6   3   7       73.99       79.72      9.94 o 
  -5   3   7       95.43      109.91     14.66 o 
  -4   3   7        6.77        3.09     12.80 o 
  -3   3   7        5.91        5.78      7.73 o 
  -2   3   7       60.59       67.33      6.42 o 
  -1   3   7      326.85      352.71     17.19 o 
   0   3   7       39.23       36.04      7.33 o 
   1   3   7      507.84      486.54     51.60 o 
   2   3   7      156.48      161.45     20.96 o 
   3   3   7      677.06      788.39     56.39 o 
   4   3   7       79.88       57.27      9.83 o 
   5   3   7      102.57       93.91     20.90 o 
   6   3   7        0.26        3.21     13.99 o 
   7   3   7        0.56        2.00     22.91 o 
  -9   4   7      164.36      155.94     25.60 o 
  -8   4   7       93.03      144.30     22.81 o 
  -7   4   7       61.57       66.87     10.06 o 
  -6   4   7       47.95       36.09      7.82 o 
  -5   4   7      229.47      226.13     19.33 o 
  -4   4   7       11.14       11.73      6.20 o 
  -3   4   7       48.73       68.88      8.13 o 
  -2   4   7       19.89       19.28      6.25 o 
  -1   4   7      591.00      584.81     35.12 o 
   0   4   7      221.70      210.47     20.69 o 
   1   4   7       11.60       12.97      6.47 o 
   2   4   7        7.73       -5.88      5.88 o 
   3   4   7        9.60        9.78     12.23 o 
   4   4   7        8.46       13.09      8.16 o 
   5   4   7      111.01      130.26     28.62 o 
   6   4   7        3.49       -0.74     10.41 o 
   7   4   7        4.98       14.92     18.07 o 
  -9   5   7      116.29      134.06     24.21 o 
  -8   5   7       18.42       20.70      8.27 o 
  -7   5   7      406.14      400.23     31.65 o 
  -6   5   7       31.11       37.53     11.64 o 
  -5   5   7      349.18      381.46     30.49 o 
  -4   5   7       41.84       59.68      9.38 o 
  -3   5   7      343.75      374.41     23.45 o 
  -2   5   7      151.77      151.73     15.48 o 
  -1   5   7      180.86      189.40     15.55 o 
   0   5   7        7.03       11.61      5.91 o 
   1   5   7      725.82      730.14     48.78 o 
   2   5   7       22.28       20.50      7.39 o 
   3   5   7      490.83      491.45     45.02 o 
   4   5   7       33.72       19.64     11.66 o 
   5   5   7       85.28       55.26     12.60 o 
   6   5   7        3.33       17.95     10.65 o 
  -9   6   7      167.87      166.65     27.93 o 
  -8   6   7       16.97       21.65      9.22 o 
  -7   6   7       54.52       62.65     10.99 o 
  -6   6   7       24.01       21.18      7.72 o 
  -5   6   7      228.58      248.07     29.79 o 
  -4   6   7       75.75       92.20     12.30 o 
  -3   6   7       20.92       12.14     17.46 o 
  -2   6   7      101.28       79.11     10.47 o 
  -1   6   7      606.02      654.82     71.67 o 
   0   6   7        5.83       -4.17      6.68 o 
   1   6   7      134.51      152.81     22.95 o 
   2   6   7       78.54       74.98     10.92 o 
   3   6   7        4.58        2.10      8.94 o 
   4   6   7        5.90       11.15     12.36 o 
   5   6   7       51.36       68.49     16.78 o 
   6   6   7       35.77       41.88     12.79 o 
  -8   7   7       36.50       41.55     11.32 o 
  -7   7   7      379.20      427.65     33.86 o 
  -6   7   7        7.32        6.79      8.02 o 
  -5   7   7       13.92       14.12      8.39 o 
  -4   7   7       67.07       71.09     11.17 o 
  -3   7   7       12.26        7.91     10.94 o 
  -2   7   7       66.22       81.44     21.84 o 
  -1   7   7       30.48       24.60     12.60 o 
   0   7   7        6.40        5.84     11.68 o 
   1   7   7      202.81      216.10     18.93 o 
   2   7   7       16.35       -0.59     16.21 o 
   3   7   7      306.32      346.25     34.98 o 
   4   7   7       54.04       44.02     10.89 o 
   5   7   7       55.85       50.37     17.83 o 
  -7   8   7        2.39        9.17      9.51 o 
  -6   8   7        4.77        0.55      8.50 o 
  -5   8   7       33.86       21.77      9.06 o 
  -4   8   7       28.42       30.14      9.53 o 
  -3   8   7      139.52      160.53     18.00 o 
  -2   8   7       26.56       35.24     10.05 o 
  -1   8   7       48.98       49.47     10.90 o 
   0   8   7       49.02       49.52     12.03 o 
   1   8   7      143.94      119.00     17.37 o 
   2   8   7       48.92       46.68     11.02 o 
   3   8   7       12.75        8.43     10.38 o 
   4   8   7       19.13       21.79     11.23 o 
  -6   9   7       67.36       81.25     13.92 o 
  -5   9   7        3.51       -6.90      8.27 o 
  -4   9   7        3.48       -4.98      7.32 o 
  -3   9   7        1.37        4.87      9.31 o 
  -2   9   7       79.08       94.08     14.09 o 
  -1   9   7       20.84       19.19     14.73 o 
   0   9   7       43.30       55.59     12.09 o 
   1   9   7       60.08       54.06     11.97 o 
   2   9   7       39.63       51.94     14.99 o 
   3   9   7       88.11       93.88     15.91 o 
  -5  10   7       55.64       24.70     30.96 o 
  -4  10   7       27.81       29.56     13.50 o 
  -3  10   7       10.67       13.29     18.62 o 
  -2  10   7        5.28        7.27     10.24 o 
  -1  10   7       20.87       34.31     19.32 o 
   0  10   7       35.22       43.07     11.58 o 
   1  10   7       19.57        1.85     10.64 o 
   2  10   7        3.16        6.04     11.15 o 
  -6   0   8       56.59       60.98     12.10 o 
  -4   0   8      212.65      227.26     16.96 o 
  -2   0   8      134.27      118.85     11.93 o 
   0   0   8      500.75      549.25     39.21 o 
   2   0   8      152.07      187.29     20.64 o 
   4   0   8       85.25       86.48     16.92 o 
   6   0   8       85.88      111.20     69.13 o 
  -8   1   8        0.16        9.31     10.24 o 
  -7   1   8        2.04        2.79      8.38 o 
  -6   1   8       19.52       17.69      8.84 o 
  -5   1   8       25.21       25.04      5.79 o 
  -4   1   8      485.35      502.43     24.04 o 
  -3   1   8       18.67       18.94      4.06 o 
  -2   1   8     1160.11     1236.65     57.12 o 
  -1   1   8       22.93       19.30      6.78 o 
   0   1   8      172.16      197.41     22.44 o 
   1   1   8        6.78        8.61      7.79 o 
   2   1   8       22.91       30.42      7.72 o 
   3   1   8       10.55       -0.33      6.41 o 
   4   1   8        7.35       23.18      9.07 o 
   5   1   8       40.55       29.16     10.41 o 
   6   1   8       61.13       34.32     17.60 o 
  -9   2   8       10.31       28.39     13.03 o 
  -8   2   8       15.16       42.36     13.96 o 
  -7   2   8       30.67       47.48     12.57 o 
  -6   2   8        6.02       -6.05      8.38 o 
  -5   2   8       15.96       13.03      5.82 o 
  -4   2   8      175.78      216.10     32.35 o 
  -3   2   8      216.68      211.58     12.10 o 
  -2   2   8      355.61      361.96     18.66 o 
  -1   2   8        3.38       11.45      4.90 o 
   0   2   8      484.16      549.41     27.97 o 
   1   2   8      150.90      155.08     12.56 o 
   2   2   8        7.64        9.03      6.85 o 
   3   2   8       29.35       36.06      8.40 o 
   4   2   8       37.46       31.69      9.28 o 
   5   2   8       25.43       37.64     16.44 o 
   6   2   8       79.11       96.83     15.67 o 
  -9   3   8       21.59       10.71     12.57 o 
  -8   3   8       11.07       27.00     13.03 o 
  -7   3   8        9.15       19.55     11.17 o 
  -6   3   8        0.35       -2.38      5.82 o 
  -5   3   8       28.24       42.56     11.87 o 
  -4   3   8      501.07      456.82     32.34 o 
  -3   3   8       75.00       75.67      9.70 o 
  -2   3   8      825.57      957.51     53.32 o 
  -1   3   8        4.34        0.90      4.85 o 
   0   3   8       13.58       13.64      6.01 o 
   1   3   8       95.63       92.30     10.13 o 
   2   3   8       94.03      107.08     11.25 o 
   3   3   8       14.67       17.92      8.66 o 
   4   3   8       25.06       33.43      9.85 o 
   5   3   8       25.30       29.42     11.16 o 
   6   3   8      114.17      129.75     18.78 o 
  -9   4   8        9.87       32.12     14.90 o 
  -8   4   8      171.06      182.94     27.00 o 
  -7   4   8       99.06      127.08     21.41 o 
  -6   4   8      111.48      120.80     13.50 o 
  -5   4   8        4.77       12.08      6.48 o 
  -4   4   8       33.58       21.44      7.36 o 
  -3   4   8       46.60       41.43     12.34 o 
  -2   4   8      447.23      442.15     43.46 o 
  -1   4   8       71.10       76.05     19.93 o 
   0   4   8      126.31      123.31     10.75 o 
   1   4   8        6.92       12.94      6.43 o 
   2   4   8       90.19      119.33     19.22 o 
   3   4   8       10.82       16.60      8.44 o 
   4   4   8       11.84       20.53      9.15 o 
   5   4   8        9.16       19.00     10.44 o 
   6   4   8        0.74      -10.86     10.86 o 
  -8   5   8       16.05        5.12     12.10 o 
  -7   5   8       18.52       30.84     13.73 o 
  -6   5   8       32.41       32.61      9.01 o 
  -5   5   8        0.64        3.26      6.69 o 
  -4   5   8      800.09      794.03     84.95 o 
  -3   5   8       34.02       24.92     10.47 o 
  -2   5   8      145.32      157.33     14.05 o 
  -1   5   8       49.60       34.09      8.30 o 
   0   5   8      113.26      110.92     16.21 o 
   1   5   8       25.58        2.97      7.25 o 
   2   5   8        5.47       14.86     11.09 o 
   3   5   8       72.03       75.15     12.77 o 
   4   5   8        0.89        6.20      8.67 o 
   5   5   8        4.69        4.45     14.18 o 
  -8   6   8       41.76       34.45     15.36 o 
  -7   6   8       18.05       18.85      9.20 o 
  -6   6   8      120.71      127.16     14.99 o 
  -5   6   8      107.67      103.74     13.25 o 
  -4   6   8       56.44       60.79     11.06 o 
  -3   6   8        9.98        7.31      7.38 o 
  -2   6   8      157.71      154.70     23.27 o 
  -1   6   8       13.86       -7.67      8.94 o 
   0   6   8      101.89       60.15     10.78 o 
   1   6   8       70.55       74.52     11.96 o 
   2   6   8       35.57       48.99     11.28 o 
   3   6   8        0.13        3.19     10.85 o 
   4   6   8       12.54       11.75     14.84 o 
   5   6   8       30.86       24.80     11.15 o 
  -7   7   8       36.00       30.54     10.85 o 
  -6   7   8        9.16       13.00      9.06 o 
  -5   7   8       45.95       37.22     12.34 o 
  -4   7   8      216.87      179.48     43.06 o 
  -3   7   8       18.57       15.24      8.26 o 
  -2   7   8      462.45      515.72     97.52 o 
  -1   7   8       34.25       47.68     10.54 o 
   0   7   8       13.11       17.34      9.08 o 
   1   7   8        3.57        0.00      7.12 o 
   2   7   8       25.14       14.15     10.17 o 
   3   7   8       90.30       85.04     14.67 o 
   4   7   8        0.90        1.63     14.32 o 
  -6   8   8        7.43       18.36      9.67 o 
  -5   8   8       27.82       32.10     10.47 o 
  -4   8   8       76.35       65.99     12.19 o 
  -3   8   8       24.57       22.08      9.61 o 
  -2   8   8       70.03       31.82     11.07 o 
  -1   8   8       75.43       60.23     12.52 o 
   0   8   8       96.41       93.64     13.94 o 
   1   8   8       17.38       38.11     11.13 o 
   2   8   8       16.78       18.09     15.02 o 
   3   8   8       32.74       35.38     12.52 o 
  -5   9   8        2.94        7.53     10.73 o 
  -4   9   8       86.67       80.27     14.18 o 
  -3   9   8       16.72       24.08     13.50 o 
  -2   9   8      145.76      116.02     16.89 o 
  -1   9   8       35.60       13.50     10.07 o 
   0   9   8       20.13       11.99     13.03 o 
   1   9   8       24.92       12.98     10.72 o 
   2   9   8       10.70       -3.77     10.73 o 
  -3   0   9       45.31       51.14     13.73 o 
  -1   0   9       61.67       66.28     10.73 o 
   1   0   9       89.52      100.95     15.07 o 
   3   0   9      171.59      203.91     46.32 o 
   5   0   9      280.15      340.37     64.47 o 
  -6   1   9        1.35        0.47      8.84 o 
  -5   1   9       38.75       40.03     12.10 o 
  -4   1   9        4.96        4.19     10.24 o 
  -3   1   9       52.00       67.77      7.40 o 
  -2   1   9       29.72       12.43      4.83 o 
  -1   1   9       15.36       15.91      5.58 o 
   0   1   9       15.87       14.66      7.12 o 
   1   1   9      218.01      201.08     30.91 o 
   2   1   9       10.43        7.62      9.61 o 
   3   1   9      475.43      594.51     47.12 o 
   4   1   9       22.26       23.22     10.04 o 
   5   1   9       11.01        4.99     10.22 o 
  -7   2   9      163.95      162.92     23.74 o 
  -6   2   9        1.33       -1.86      9.78 o 
  -5   2   9       92.01      134.06     20.95 o 
  -4   2   9       50.86       44.53      8.27 o 
  -3   2   9      431.74      456.68     32.67 o 
  -2   2   9        2.39        4.79      5.53 o 
  -1   2   9       12.99       20.65      5.70 o 
   0   2   9       64.73       49.43      7.64 o 
   1   2   9       17.80       31.87      7.70 o 
   2   2   9        2.85       -1.43      8.00 o 
   3   2   9      124.78      142.35     22.95 o 
   4   2   9       28.14       31.09     10.66 o 
   5   2   9      283.76      329.51     31.58 o 
  -8   3   9       20.85       16.76     13.50 o 
  -7   3   9       34.24       48.88     14.90 o 
  -6   3   9       29.72       40.03     13.50 o 
  -5   3   9       22.73       35.84      8.68 o 
  -4   3   9       22.87       12.21     11.40 o 
  -3   3   9       40.01       41.94      9.27 o 
  -2   3   9       56.80       69.02     10.78 o 
  -1   3   9       86.44       95.64     11.24 o 
   0   3   9       49.98       44.66      8.89 o 
   1   3   9      109.78      120.48     12.09 o 
   2   3   9       15.99        5.87      8.08 o 
   3   3   9      223.30      216.31     19.55 o 
   4   3   9       26.03       26.06     17.74 o 
   5   3   9        8.86       -0.53     10.42 o 
  -8   4   9        9.65       -4.65     12.57 o 
  -7   4   9      165.07      190.85     28.39 o 
  -6   4   9        4.92        8.84     11.64 o 
  -5   4   9      145.98      173.92     17.42 o 
  -4   4   9       20.25       21.77      8.35 o 
  -3   4   9       64.51       49.31     10.47 o 
  -2   4   9       42.01       41.95     10.24 o 
  -1   4   9      133.66      144.95     16.85 o 
   0   4   9       14.28       12.54      7.57 o 
   1   4   9       19.00       23.29      8.90 o 
   2   4   9       29.33       31.05      9.50 o 
   3   4   9      224.97      249.05     22.77 o 
   4   4   9        0.95       -0.02     13.57 o 
  -7   5   9      109.95      146.63     25.14 o 
  -6   5   9       12.15       20.02     13.50 o 
  -5   5   9       68.83       65.83     13.03 o 
  -4   5   9       16.31       21.03      8.72 o 
  -3   5   9       16.59       15.20      8.61 o 
  -2   5   9       19.59       24.69     15.59 o 
  -1   5   9        8.47       12.55      8.00 o 
   0   5   9        7.57        8.53      8.45 o 
   1   5   9      123.54      138.72     16.05 o 
   2   5   9       36.79       17.57     13.74 o 
   3   5   9      204.78      189.16     19.59 o 
   4   5   9       11.12        2.04     10.83 o 
  -7   6   9      169.84      200.63     31.65 o 
  -6   6   9       13.14       15.77     30.72 o 
  -5   6   9       46.49       45.53     24.44 o 
  -4   6   9        6.38        3.57     15.13 o 
  -3   6   9       11.27       24.08      9.94 o 
  -2   6   9       27.76       36.32     11.87 o 
  -1   6   9        3.61        6.07      9.09 o 
   0   6   9       73.50       70.96     12.45 o 
   1   6   9       26.76       35.44     10.98 o 
   2   6   9       24.10       13.24     11.07 o 
   3   6   9       99.51       93.07     17.62 o 
  -6   7   9       36.92       26.47     10.66 o 
  -5   7   9       10.75       27.27     10.49 o 
  -4   7   9        1.59        2.75      8.81 o 
  -3   7   9        5.92       11.88      9.39 o 
  -2   7   9       27.45       25.05     10.06 o 
  -1   7   9       13.66        7.65      9.99 o 
   0   7   9       49.89       29.35     11.55 o 
   1   7   9       96.85       95.15     20.14 o 
   2   7   9       54.38       84.30     14.49 o 
  -4   8   9       21.59       21.35     10.73 o 
  -3   8   9       76.61       98.61     16.76 o 
  -2   8   9       70.30       67.41     14.09 o 
  -1   8   9       20.03        8.28     26.53 o 
   0   8   9       24.43       22.63     17.22 o 
   1   8   9       25.17       12.93     12.39 o 
  -2   0  10      140.65      157.35     21.65 o 
   0   0  10      422.44      488.87     63.07 o 
   2   0  10      145.26      128.90     19.17 o 
   4   0  10        9.30        7.71     14.96 o 
  -3   1  10       24.87       12.39      7.55 o 
  -2   1  10       97.60      138.26     17.00 o 
  -1   1  10       21.44       22.53     13.76 o 
   0   1  10       24.02       21.35      7.16 o 
   1   1  10       15.28       13.66      8.31 o 
   2   1  10       88.24       72.76     18.61 o 
   3   1  10        8.42       13.68     10.25 o 
  -5   2  10       23.69       14.90     11.64 o 
  -4   2  10       12.36        8.38     11.17 o 
  -3   2  10       17.75        6.47      8.02 o 
  -2   2  10      179.54      170.68     18.62 o 
  -1   2  10       33.35       24.57      7.71 o 
   0   2  10      171.69      138.91     14.06 o 
   1   2  10       12.57        5.32     11.36 o 
   2   2  10      318.68      357.78     23.93 o 
   3   2  10       14.48        8.13      9.81 o 
  -6   3  10       20.73       45.62     15.36 o 
  -5   3  10       15.23       25.60     13.50 o 
  -4   3  10       22.13       19.55     12.57 o 
  -3   3  10       41.06       34.70      9.86 o 
  -2   3  10        1.81        8.65      8.61 o 
  -1   3  10        6.71        5.27      9.54 o 
   0   3  10       21.47       19.88      8.85 o 
   1   3  10       21.03        8.79      8.68 o 
   2   3  10      120.20      146.02     19.49 o 
   3   3  10       43.76       41.83     12.00 o 
  -6   4  10       19.01       36.31     14.90 o 
  -5   4  10       14.39       27.46     14.43 o 
  -4   4  10       17.66       12.72      8.72 o 
  -3   4  10        1.49        1.31      8.38 o 
  -2   4  10       56.77       73.87     22.58 o 
  -1   4  10        2.40        1.74      9.09 o 
   0   4  10      355.85      425.32     29.73 o 
   1   4  10       49.28       57.53     12.15 o 
   2   4  10      123.76       80.68     14.08 o 
   3   4  10        4.94        5.63     10.87 o 
  -6   5  10        5.37       26.53     14.90 o 
  -5   5  10        7.05       17.22     14.90 o 
  -4   5  10        8.76       18.15      9.67 o 
  -3   5  10       14.17       31.37     15.83 o 
  -2   5  10       92.75      120.88     50.51 o 
  -1   5  10       26.04       43.00     12.05 o 
   0   5  10       19.77       24.13     11.62 o 
   1   5  10        8.94       16.37     11.30 o 
   2   5  10      134.94      175.24     20.02 o 
  -5   6  10        2.29        1.50      9.86 o 
  -4   6  10        1.47       -1.15      9.61 o 
  -3   6  10       45.19       38.82     20.25 o 
  -2   6  10       44.08       30.64     14.43 o 
  -1   6  10       23.71        9.11     10.64 o 
   0   6  10      215.02      196.00     32.58 o 
   1   6  10        4.43       -9.78     17.46 o 
  -2   7  10       11.85       15.26     16.52 o 
  -1   7  10       37.21       20.02     12.41 o 
  -1   0  11       43.86       32.58     15.83 o 
   1   0  11       11.47       13.50     15.83 o 
  -1   1  11      146.09      131.73     22.81 o 
   0   1  11       21.33       31.84      9.92 o 
   1   1  11       71.38       71.21     14.92 o 
  -2   2  11       15.08        3.07      9.39 o 
  -1   2  11       39.58       43.04     11.97 o 
   0   2  11       13.91        9.78      9.48 o 
   1   2  11       17.04       37.00     11.90 o 
  -4   3  11       30.19       18.15     14.43 o 
  -3   3  11      353.65      364.94     45.62 o 
  -2   3  11        1.73       -6.90      8.94 o 
  -1   3  11      118.30      108.61     27.00 o 
   0   3  11       18.51       -4.71     19.32 o 
  -3   4  11      207.50      259.27     24.70 o 
  -2   4  11        2.46       21.95     10.80 o 
  -1   4  11       93.75       92.59     15.64 o 
                                                 
