# Supplementary material for: Thio­phene-2-carbaldehyde azine
Source: Acta Crystallogr Sect E Struct Rep Online. 2013 May 18;69(Pt 6):o916. doi: 10.1107/S1600536813013275 (PMC3685067; doi:10.1107/S1600536813013275)
Supplement: Supplementary file 3 [file e-69-0o916-Isup3.mol]

@<TRIPOS>MOLECULE
I
    44    46     2     0     0
SMALL
NO_CHARGES
****
Generated from the CSD

@<TRIPOS>ATOM
     1 S1      -1.0088   2.7770  -2.3310   S.3       1 RES1   0.0000
     2 N1      -0.1991   0.4993  -0.4513   N.2       1 RES1   0.0000
     3 C1      -0.4357   1.6164   0.1266   C.2       1 RES1   0.0000
     4 H1      -0.3534   1.6757   1.0711   H         1 RES1   0.0000
     5 C2      -0.8208   2.7802  -0.6122   C.3       1 RES1   0.0000
     6 C3      -1.0364   4.0307  -0.1133   C.2       1 RES1   0.0000
     7 H3      -0.9683   4.2473   0.8093   H         1 RES1   0.0000
     8 C4      -1.3759   4.9814  -1.1253   C.2       1 RES1   0.0000
     9 H4      -1.5743   5.8944  -0.9540   H         1 RES1   0.0000
    10 C5      -1.3802   4.4285  -2.3402   C.2       1 RES1   0.0000
    11 H5      -1.5719   4.9152  -3.1333   H         1 RES1   0.0000
    12 S1       1.0088  -2.7770   2.3310   S.3       1 RES1   0.0000
    13 N1       0.1991  -0.4993   0.4513   N.2       1 RES1   0.0000
    14 C1       0.4357  -1.6164  -0.1266   C.2       1 RES1   0.0000
    15 H1       0.3534  -1.6757  -1.0711   H         1 RES1   0.0000
    16 C2       0.8208  -2.7802   0.6122   C.3       1 RES1   0.0000
    17 C3       1.0364  -4.0307   0.1133   C.2       1 RES1   0.0000
    18 H3       0.9683  -4.2473  -0.8093   H         1 RES1   0.0000
    19 C4       1.3759  -4.9814   1.1253   C.2       1 RES1   0.0000
    20 H4       1.5743  -5.8944   0.9540   H         1 RES1   0.0000
    21 C5       1.3802  -4.4285   2.3402   C.2       1 RES1   0.0000
    22 H5       1.5719  -4.9152   3.1333   H         1 RES1   0.0000
    23 S2      -3.1023   3.0222   3.3542   S.3       2 RES2   0.0000
    24 N2      -1.3401   5.2059   4.4919   N.2       2 RES2   0.0000
    25 C6      -0.7592   4.0717   4.3652   C.2       2 RES2   0.0000
    26 H6       0.1550   3.9896   4.6109   H         2 RES2   0.0000
    27 C7      -1.4536   2.9250   3.8616   C.3       2 RES2   0.0000
    28 C8      -0.9873   1.6494   3.7673   C.2       2 RES2   0.0000
    29 H8      -0.1098   1.3907   4.0225   H         2 RES2   0.0000
    30 C9      -1.9438   0.7569   3.2523   C.2       2 RES2   0.0000
    31 H9      -1.7817  -0.1676   3.1085   H         2 RES2   0.0000
    32 C10     -3.1416   1.3793   2.9809   C.2       2 RES2   0.0000
    33 H10     -3.9021   0.9347   2.6249   H         2 RES2   0.0000
    34 S2       1.2775   8.3768   6.1665   S.3       2 RES2   0.0000
    35 N2      -0.4846   6.1931   5.0288   N.2       2 RES2   0.0000
    36 C6      -1.0656   7.3273   5.1555   C.2       2 RES2   0.0000
    37 H6      -1.9798   7.4093   4.9098   H         2 RES2   0.0000
    38 C7      -0.3712   8.4740   5.6591   C.3       2 RES2   0.0000
    39 C8      -0.8375   9.7496   5.7534   C.2       2 RES2   0.0000
    40 H8      -1.7150  10.0083   5.4982   H         2 RES2   0.0000
    41 C9       0.1191  10.6421   6.2684   C.2       2 RES2   0.0000
    42 H9      -0.0431  11.5666   6.4122   H         2 RES2   0.0000
    43 C10      1.3169  10.0197   6.5398   C.2       2 RES2   0.0000
    44 H10      2.0773  10.4643   6.8958   H         2 RES2   0.0000
@<TRIPOS>BOND
     1     1     5    1
     2     1    10    1
     3     2     3   un
     4     2    13   un
     5     3     4    1
     6     3     5    1
     7     5     6    1
     8     6     7    1
     9     6     8   un
    10     8     9    1
    11     8    10   un
    12    10    11    1
    13    12    16    1
    14    12    21    1
    15    13    14   un
    16    14    15    1
    17    14    16    1
    18    16    17    1
    19    17    18    1
    20    17    19   un
    21    19    20    1
    22    19    21   un
    23    21    22    1
    24    23    27    1
    25    23    32    1
    26    24    25   un
    27    24    35   un
    28    25    26    1
    29    25    27    1
    30    27    28    1
    31    28    29    1
    32    28    30   un
    33    30    31    1
    34    30    32   un
    35    32    33    1
    36    34    38    1
    37    34    43    1
    38    35    36   un
    39    36    37    1
    40    36    38    1
    41    38    39    1
    42    39    40    1
    43    39    41   un
    44    41    42    1
    45    41    43   un
    46    43    44    1
@<TRIPOS>SUBSTRUCTURE
     1 RES1        1 GROUP             0 ****  ****    0  
     2 RES2       23 GROUP             0 ****  ****    0  
@<TRIPOS>CRYSIN
    9.6810   11.3990    9.6940   90.0000  100.8500   90.0000   231     1
